# Supplementary material for: Street-wise dog testing: Feasibility and reliability of a behavioural test battery for free-ranging dogs in their natural habitat
Source: PLoS One. 2024 Mar 14;19(3):e0296509. doi: 10.1371/journal.pone.0296509 (PMC10939227; doi:10.1371/journal.pone.0296509)
Supplement: S1 File — (ZIP) [file pone.0296509.s002.zip]

Archive with 8 entries (7 files):
- Data_PlosOne-ReSub_SCapitain_FRD-DS-Testbattery/
- Data_PlosOne-ReSub_SCapitain_FRD-DS-Testbattery/Data-ExplorationComparison-Postprocessed_PlosOne_SCapitain_FRD-DS-Testbattery.xlsx
- Data_PlosOne-ReSub_SCapitain_FRD-DS-Testbattery/Data-Interrater-Postprocessed_PlosOne_SCapitain_FDR-DS-Testbattery.xlsx
- Data_PlosOne-ReSub_SCapitain_FRD-DS-Testbattery/Data-Intrarater-Postprocessed_PlosOne_SCapitain_FRD-DS-Testbattery.xlsx
- Data_PlosOne-ReSub_SCapitain_FRD-DS-Testbattery/Data-TestRetest-Postprocessed_PlosOne_SCapitain_FRD-DS-Testbattery.xlsx
- Data_PlosOne-ReSub_SCapitain_FRD-DS-Testbattery/Data-TestRetest-Preprocessed_PlosOne_SCapitain_FRD-DS-Testbattery.xlsx
- Data_PlosOne-ReSub_SCapitain_FRD-DS-Testbattery/Data-TestSheet_PlosOne_SCapitain_FRD-DS-Testbattery.xlsx
- Data_PlosOne-ReSub_SCapitain_FRD-DS-Testbattery/~$Data_TestRetest-Postprocessed_PlosOne_SCapitain_FRD-DS-Testbattery.xlsx
