# Supplementary material for: Street-wise dog testing: Feasibility and reliability of a behavioural test battery for free-ranging dogs in their natural habitat
Source: PLoS One. 2024 Mar 14;19(3):e0296509. doi: 10.1371/journal.pone.0296509 (PMC10939227; doi:10.1371/journal.pone.0296509)
Supplement: S1 File — (ZIP) [file pone.0296509.s002.zip › Data_PlosOne-ReSub_SCapitain_FRD-DS-Testbattery/Data-ExplorationComparison-Postprocessed_PlosOne_SCapitain_FRD-DS-Testbattery.xlsx]

## Sheet: Legend
Header	Meaning
DogID	The identification number of the tested dog
Test	Whether it is the initial test ("first test") or the Retest
Column C-U	Variable names in the format: Subtest_BehaviourVariable_Modifier (modifier meaning which person or object the behaviour was coded towards)
	The bold printed variable names represent the sum of all the non-boldly printed ones following thereafter.
		The behavioural data are postprocessed, meaning the raw data has been normalized with the length and time spent disturbed/not visible in the respective subtest (see Statistical analysis).
		Variables that were not altered by subtest length (e.g. in which phase the dog approached, how often they were successful in the pointing) were not altered.
		Dogs that were non-visible or disturbed in more than 70% of the duration of a respective subtest are indicated with NA for that whole subtest.
		Likewise, dogs that were not tested in that subtest are marked with NA

## Sheet: Data-ExplorationComparison-Post
DogID	Test	FakeDog_Exploration	FakeDog_Close proximity_FakeDog	FakeDog_Gazing_FakeDog	FakeDog_Medium proximity_FakeDog	FakeDog_Tail wagging_FakeDog	FakeDog_sniffing E1/object_FakeDog	Fake dog_Friendly	Fake dog_Genital sniffing	FakeDog_Fear	Fake dog_Head dip	Fake dog_Tail between legs	NovelObject_Exploration	NovelObject_Close proximity_NovelObject	NovelObject_Gazing_NovelObject	NovelObject_Medium proximity_NovelObject	NovelObject_Tail wagging_NovelObject	NovelObject_sniffing E1/object_NovelObject	Novel Object_Fear	Novel Object_Flee
1	First Test	NA	NA	NA	NA	NA	NA	NA	NA	NA	NA	NA	NA	NA	NA	NA	NA	NA	NA	NA
2	First Test	0.015769	0.00683065	0.0054043	0.003534	0	0	0	0	0.00100877	0	0	NA	NA	NA	NA	NA	NA	NA	NA
3	First Test	1.62029	0.658604	0.341078	0.169209	0	0.409352	0	0.042046	0.030992	0.021023	0	NA	NA	NA	NA	NA	NA	NA	NA
4	First Test	0.848124	0.239525	0.26348	0.163049	0.00552969	0.157673	0	0.0188672	0.0454834	0	0	0.290419	0.0465016	0.163171	0.0807467	0	0	0	0
5	First Test	0.893707	0.193441	0.456111	0.0447247	0.0897264	0.0917692	0	0.0179358	0.22636	0.0179358	0	0.554466	0.291048	0.188394	0.0191683	0.0558558	0	0	0
6	First Test	NA	NA	NA	NA	NA	NA	NA	NA	NA	NA	NA	NA	NA	NA	NA	NA	NA	NA	NA
7	First Test	NA	NA	0	0	0	0	0	0	NA	0	0	0.209843	0	0.136867	0.0729765	0	0	0.0162694	0.0162694
8	First Test	1.38971	0.376535	0.333529	0.00205499	0.379253	0.227888	0.0621634	0.00828624	0.00830281	0	0	0.104429	0	0.0318652	0.0725637	0	0	0	0
9	First Test	0.416822	0	0.416822	0	0	0	0	0	2.21831	0	0.954247	0.32365	0	0.32365	0	0	0	0.00935953	0.00935953
10	First Test	0.227357	0.0780461	0.0810274	0.0682835	0	0	0	0	0.0187611	0	0	0.225089	0	0.139381	0.0857077	0	0	0	0
11	First Test	1.00488	0	0.561719	0	0.443166	0	0	0	1.04871	0.0487132	0	NA	NA	NA	NA	NA	NA	NA	NA
12	First Test	NA	NA	NA	NA	NA	NA	NA	NA	NA	NA	NA	NA	NA	NA	NA	NA	NA	NA	NA
13	First Test	NA	NA	NA	NA	NA	NA	NA	NA	NA	NA	NA	NA	NA	NA	NA	NA	NA	NA	NA
14	First Test	0.376992	0	0	0.376992	0	0	0	0	1.45588	0	0	NA	NA	NA	NA	NA	NA	NA	NA
15	First Test	NA	NA	NA	NA	NA	NA	NA	NA	NA	NA	NA	NA	NA	NA	NA	NA	NA	NA	NA
16	First Test	NA	NA	NA	NA	NA	NA	NA	NA	NA	NA	NA	0.497269	0	0.497269	0	0	0	0.0142227	0.0142227
17	First Test	1.50141	0	0.803538	0	0.697868	0	0	0	1.00199	0	0.00199649	0.52972	0	0.395529	0	0.134191	0	0	0
18	First Test	NA	NA	NA	NA	NA	NA	NA	NA	NA	NA	NA	NA	NA	NA	NA	NA	NA	NA	NA
19	First Test	2.83127	0.972718	0.999982	0.00824676	0.786011	0.0115526	0.0527564	0	0.0209546	0	0	0.391033	0.0398677	0.343182	0.00798301	0	0	0	0
20	First Test	NA	NA	NA	NA	NA	NA	NA	NA	NA	NA	NA	NA	NA	NA	NA	NA	NA	NA	NA
21	First Test	0.089	0	0.089	0	0	0	0	0	1.63981	0	0	NA	NA	NA	NA	NA	NA	0	0
22	First Test	0.448268	0.0835521	0.165242	0.0102235	0.0835521	0.0341987	0.0714995	0	0.00411074	0	0	0.304468	0.010917	0.203073	0.00201421	0.0884642	0	0.00837248	0.00837248
23	First Test	0.0908952	0	0.0498522	0.041043	0	0	NA	NA	0	NA	NA	NA	NA	NA	NA	NA	NA	NA	NA
24	First Test	1.15277	0.386777	0.395971	0.0239316	0	0.326957	0	0.0191384	0.00998712	0	0	0.587268	0.161235	0.143506	0.256979	0	0.0255485	0	0
25	First Test	NA	NA	NA	NA	NA	NA	NA	NA	NA	NA	NA	NA	NA	NA	NA	NA	NA	NA	NA
26	First Test	NA	NA	NA	NA	NA	NA	0	0	NA	0	0	0.140967	0	0.0660803	0.0748865	0	0	0	0
1	Retest	NA	NA	NA	NA	NA	NA	NA	NA	NA	NA	NA	NA	NA	NA	NA	NA	NA	NA	NA
2	Retest	0.047584	0	0.047584	0	0	0	0	0	0.992068	0	0	NA	NA	NA	NA	NA	NA	NA	NA
3	Retest	1.07163	0.515653	0.244093	0.06763	0.0506345	0.0748422	0.109651	0.00912392	0.00517792	0	0	NA	NA	NA	NA	NA	NA	NA	NA
4	Retest	0.209798	0.0253748	0.142349	0.0420734	0	0	0	0	0.0249979	0.0153833	0	0.142459	0.0709964	0.0474758	0.0239867	0	0	0	0
5	Retest	0.239504	0.0562168	0.104598	0.0157342	0.0629549	0	0	0	0.0224903	0	0	0.712371	0.0485246	0.613291	0.0141554	0	0.0363995	0	0
6	Retest	NA	NA	NA	NA	NA	NA	NA	NA	NA	NA	NA	NA	NA	NA	NA	NA	NA	NA	NA
7	Retest	0.389478	0.107806	0.145232	0.037426	0	0.0990133	0	0	0.0306296	0.00863349	0	0.0981699	0.0204521	0.0245507	0.0531672	0	0	0	0
8	Retest	0.195492	0.0711591	0.0678743	0.056459	0	0	0	0	0.00213564	0	0	0.712694	0.281386	0.26095	0.021679	0	0.14868	0	0
9	Retest	0.354217	0.0349472	0.211657	0.107613	0	0	0	0	0.493247	0.00972375	0.405665	0.171763	0	0.171763	0	0	0	0	0
10	Retest	0.41872	0	0.41872	0	0	0	0	0	0.992317	0	0	0.0844711	0.00433312	0.0723892	0.00774879	0	0	0.00626209	0.00626209
11	Retest	0.158783	0	0.158783	0	0	0	0	0	1.12663	0	0.0930016	NA	NA	NA	NA	NA	NA	NA	NA
12	Retest	NA	NA	NA	NA	NA	NA	NA	NA	NA	NA	NA	NA	NA	NA	NA	NA	NA	NA	NA
13	Retest	NA	NA	NA	NA	NA	NA	NA	NA	NA	NA	NA	NA	NA	NA	NA	NA	NA	NA	NA
14	Retest	0.552324	0.330501	0.141892	0.0454918	0	0.0344391	0	0	0.0364988	0.0162181	0	NA	NA	NA	NA	NA	NA	0	0
15	Retest	NA	NA	NA	NA	NA	NA	NA	NA	NA	NA	NA	NA	NA	NA	NA	NA	NA	NA	NA
16	Retest	NA	NA	NA	NA	NA	NA	NA	NA	NA	NA	NA	0.129805	0	0.129805	0	0	0	0.0139505	0.0139505
17	Retest	0.708915	0.207093	0.266016	0.0318487	0.0994409	0.094227	0	0.0102885	0.0336525	0	0	0.106062	0	0.0838606	0.0222016	0	0	0	0
18	Retest	NA	NA	NA	NA	NA	NA	NA	NA	NA	NA	NA	NA	NA	NA	NA	NA	NA	NA	NA
19	Retest	0.456231	0.0549356	0.227041	0.0371738	0.0872367	0.0272124	0.0143955	0.0082354	0.0356511	0	0	0.0401113	0	0.0401113	0	0	0	0	0
20	Retest	NA	NA	NA	NA	NA	NA	NA	NA	NA	NA	NA	NA	NA	NA	NA	NA	NA	NA	NA
21	Retest	0.260002	0.11041	0.0747961	0	0	0.0747961	0	0	0.00620752	0	0	NA	NA	NA	NA	NA	NA	0.00807617	0.00807617
22	Retest	0.0524588	0	0.0524588	0	0	0	0	0	1.08331	0	0	0.360586	0.0196806	0.299372	0.0331865	0.00834691	0	0.0108461	0.0108461
23	Retest	0.042505	0.00579704	0.00158101	0.035127	0	0	NA	NA	0.105576	NA	NA	NA	NA	NA	NA	NA	NA	NA	NA
24	Retest	0.184217	0.0488358	0.0466145	0.0111535	0.0538606	0.0237522	0	0	0.00307775	0	0	0.285986	0.0167625	0.26435	0.00487282	0	0	0	0
25	Retest	NA	NA	NA	NA	NA	NA	NA	NA	NA	NA	NA	NA	NA	NA	NA	NA	NA	NA	NA
26	Retest	0.326325	NA	0.326325	0	0	0	0	0	1.0074	0.00741125	0	0.539392	0.136696	0.363886	0.0388093	0	0	0.00803671	0.00803671
