# Supplementary material for: Street-wise dog testing: Feasibility and reliability of a behavioural test battery for free-ranging dogs in their natural habitat
Source: PLoS One. 2024 Mar 14;19(3):e0296509. doi: 10.1371/journal.pone.0296509 (PMC10939227; doi:10.1371/journal.pone.0296509)
Supplement: S1 File — (ZIP) [file pone.0296509.s002.zip › Data_PlosOne-ReSub_SCapitain_FRD-DS-Testbattery/Data-Interrater-Postprocessed_PlosOne_SCapitain_FDR-DS-Testbattery.xlsx]

## Sheet: Legend
Header	Meaning
DogID	The identification number of the tested dog
Rater	Whether it was coded by the main rater (1) or the second rater (2)
Column C-AN	Variable names
		The behavioural data are postprocessed, meaning the raw data has been normalized (see statistical analysis) and summed into one variable for each behaviour and modifier across subtests.
		Dogs that were non-visible or disturbed in more than 70% of the duration of a respective subtest are indicated with NA for that whole subtest.
		Likewise, dogs that were not tested in that subtest are marked with NA
Column AM-AY	Ordinal variables
		Variables that were not altered by subtest length (e.g. in which phase the dog approached, how often they were successful in the pointing) were not altered.
		Variable names in the format: Subtest_BehaviourVariable_Modifier (modifier meaning which person or object the behaviour was coded towards)

## Sheet: Data_Interrater_Postprocessed
Dog ID	Rater	Barking	Body shaking	Bite-shaking	Body contact	Crouch	Close proximity	Flee	Friendly	Gazing	Genital sniffing	Growl	Head dip	Jumping	Licking	Medium proximity	Mouthing	Nose /mouth licking	Pawing	Play	Risk assessment	Stand tall	Stretching	Tail between the legs	Tail wagging	Whining	Yawning	sniffing E1/object	sniffing the ground	Interacting with Toy	Latency (FD)	Latency (NO)	Latency (T) to eat food	Begging_Attempt to reach the bowl	2-way gaze E1-O	2-way gaze O-E1	3-way gaze E1-O-E1	3-way gaze O-E1-O	HumanApproach_First-approach_E1	NovelObject_approach	Tractability_Approach	Pointing_No choice_0	Pointing_Observation of gesture_no	Pointing_Observation of gesture_yes	Pointing_Reminder-trial_0	Pointing_Success_no	Pointing_Success_yes	Termination Subtest	Termination Test
2	1	0	0.0079495	0	0.258542	0	1.19765	0	0.167647	1.25481	0	0	0.0079495	0	0	2.06794	0	0.0396457	0	0.109481	0	0	0	0	0.682597	0	0.00785676	0.101968	0.00593828	0	0.992068	0.0295592	0.999992	0	0.00785676	0	0.0392838	0	1	3	4	4	7	5	1	4	3	0	7
3	1	0	0	0	0	0	0.658604	0	0.245547	0.783034	0.042046	0	0	NA	NA	0.169209	0	NA	0	0	0.162928	0	NA	0	0	NA	NA	0.409352	0	0	0.00996902	0.999987	NA	0	NA	NA	NA	NA	5	1	3	2	2	7	0	3	6	0	7
4	1	0	0	0	0.341123	0	1.51967	0	0.0996785	1.46771	0	0	0.0190746	0	0	1.17248	0	NA	0	0	0	0	NA	0.00692165	1.71494	0	0.0190746	0.0341146	0	0	0.00961457	NA	0.995471	0	0.0181145	0.055739	0.0427456	0.00905723	7	1	3	0	8	4	0	6	6	0	7
5	1	0	0	0	0.38271	0	3.39222	0	0.758076	3.36505	0.0179358	0	0.0179358	0.0255667	0	0.399592	0	0.0309366	0	0	0.02094	0	0	0	1.88371	0	0.0655835	0.190835	0.0149048	0	0.208424	0.374631	1.04735	0.0352603	0.0176302	0.0668404	0.0686805	0.0826305	1	1	2	1	6	7	0	4	8	0	7
10	1	0	0	0	0	0.0221367	0.727326	0.0103042	0	0.717017	0	0.0160336	0	0	0	0.376832	0	0.0409653	0	0	0	0	0	0	0.0558558	0	0	0	0	0	0.0187611	0.0259032	1.19322	0	0	0	0	0	7	1	4	3	6	7	2	0	0	3	7
10	1	0	0	0	0	0	0.00518389	0.0131175	0	1.53966	0	0	0	0	0	0.138481	0	0.0165124	0	0	0	0.0902575	0	0	0.0353647	0	0.008	0	0.00516948	0	0.992317	0.0320506	1	0	0	0	0.0256407	0	7	3	4	4	8	5	1	4	6	0	7
19	1	0	0	0.044433	0.929183	0.00987019	0.983715	0	0.177626	1.24833	0	0	0.00802188	NA	NA	0.0279121	0.891415	NA	0	0	0.0400969	0.00844811	NA	0.0138631	0.786011	NA	NA	0.0115526	0	0	0.0209546	0.488716	0.991978	NA	NA	NA	NA	NA	1	1	4	0	7	5	0	6	6	0	7
22	1	0	0	0	0.510542	0	1.82643	0.0108461	0.0655226	1.97505	0	0	0	0.017475	0	0.0485268	0	0.0765495	0	0	0	0	0.0170166	0	2.18928	0	0	0.015378	0	0.0327657	1.08331	0.028892	1.35429	0	0.0143966	0.0287931	0.0143966	0.0230811	1	1	4	0	12	1	0	8	6	0	7
2	2	0	0.015899	0	0.252607	0	0.674838	0.00785676	0.085958	1.38958	0	0	0.0079495	0.00810209	0	2.04189	0	0.0189765	0	0.0899327	0	0	NA	0	0.711724	0	0.00783159	0.106575	0.006	0	1	NA	0.999992	0	0	0	0.0391579	0	1	3	4	3	4	7	1	5	3	0	7
3	2	0	0	0	0	0	0.594399	0	0.0786547	1.05735	0.0630689	0	0	NA	NA	0.200647	0	NA	0	0	0.158934	0	NA	0	0	NA	NA	0.365366	0	0	0.0757148	0.999993	NA	0	NA	NA	NA	NA	5	1	3	2	2	7	0	3	6	0	7
4	2	0	0	0	0.347681	0	1.44643	0	0.0696106	1.53186	0	0	0	0	0	1.11202	0	NA	0	0	0	0	NA	0.00472356	1.18655	0	0.0194623	0.00827757	0	0	0.0391279	NA	1.04127	0	0.018864	0.0532384	0.0343744	0.018864	7	1	3	0	10	2	0	6	6	0	7
5	2	0	0	0	0.325452	0	2.48524	0	0.372966	2.57724	0.0179358	0	0	0.0231922	0	0.486347	0	0.0356065	0	0	0.0244644	0	0	0	2.17218	0	0.0474097	0.270443	0.00893941	0	0.21698	0.709805	1.0415	0.0305204	0.0152602	0.0305204	0.0457806	0.0927801	1	1	2	1	5	7	0	4	7	0	7
10	2	0	0	0	0	0.0221367	0.62594	0.0165903	0	0.629724	0	0.0080168	0.00984727	0	0	0.381221	0	0.0384482	0	0	0	0	0	0	0.00475296	0	0	0	0	0	0.0123447	0.000415743	1.21895	0	0	0.00978684	0	0	7	1	4	3	6	7	2	0	0	3	7
10	2	0	0	0	0	0	0.00657908	0.0131175	0	1.4806	0	0	0	0	0	1.05304	0	0.0207799	0	0	0	0	0	0	0.0476646	0	0.00778265	0	0	0	1	0.0326642	0.999993	0	0	0	0	0	7	3	4	4	8	5	1	4	6	0	7
19	2	0	0	0.0454455	0.93804	0	1.47455	0.00789615	0	1.25423	0	0	0.00802188	NA	NA	0.00697133	0.324153	NA	0	0	0.0226268	0.0144994	NA	0.0378998	0.424824	NA	NA	0.0226864	0	0	1.81782e-05	0.999992	1	NA	NA	NA	NA	NA	1	1	4	0	6	6	0	6	6	0	7
22	2	0	0	0	0.509661	0	1.85156	0.0108461	0	1.65151	0	0	0	0.0184016	0	1.92792	0	0.0685092	0	0	0	0	0.0101075	0	1.4834	0	0	0.00353311	0	0.0292192	1.09357	0.0161829	1.5642	0	0.0245311	0.0144236	0.0288471	0.0101075	1	1	4	0	13	2	0	8	7	0	7
