# Supplementary material for: Street-wise dog testing: Feasibility and reliability of a behavioural test battery for free-ranging dogs in their natural habitat
Source: PLoS One. 2024 Mar 14;19(3):e0296509. doi: 10.1371/journal.pone.0296509 (PMC10939227; doi:10.1371/journal.pone.0296509)
Supplement: S1 File — (ZIP) [file pone.0296509.s002.zip › Data_PlosOne-ReSub_SCapitain_FRD-DS-Testbattery/Data-Intrarater-Postprocessed_PlosOne_SCapitain_FRD-DS-Testbattery.xlsx]

## Sheet: Legend
Header	Meaning
DogID	The identification number of the tested dog
Rating	Whether it is the first (1) or the second (2) time the video was rated by the same rater, with at least 3 weeks inbetween
Column C-AN	Variable names
		The behavioural data are postprocessed, meaning the raw data has been normalized (see statistical analysis) and summed into one variable for each behaviour and modifier across subtests.
		Dogs that were non-visible or disturbed in more than 70% of the duration of a respective subtest are indicated with NA for that whole subtest.
		Likewise, dogs that were not tested in that subtest are marked with NA
Column AM-AY	Ordinal variables
		Variables that were not altered by subtest length (e.g. in which phase the dog approached, how often they were successful in the pointing) were not altered.
		Variable names in the format: Subtest_BehaviourVariable_Modifier (modifier meaning which person or object the behaviour was coded towards)

## Sheet: Data_intrarater_postprocessed
Dog ID	Rating	Barking	Bite-shaking	Body contact	Body shake	Crouch	Close proximity	Flee	Friendly	Genital sniffing	Growl	Gazing	Head dip	Jumping	Licking	Medium proximity	Mouthing	Nose /mouth licking	Not visible	Pawing	Play	Risk assessment	Stand tall	Stretching	Tail between legs	Tail wagging	Whining	Yawning	sniffing E1/object	sniffing the ground	Interacting with Toy	Latency (FD)	Latency (NO)	Latency (T) to eat food	Begging_Attempt to reach the bowl	2-way gaze E1-O	2-way gaze O-E1	3-way gaze E1-O-E1	3-way gaze O-E1-O	NovelObject_Approach	Tractability_Success eating the food_Phase	HumanApproach_First approach_E1	Pointing_Observation of gesture_no	Pointing_Observation of gesture_yes	Pointing_Observation of gesture_unk	Pointing_Reminder-trial_0	Pointing_Success_no	Pointing_Success_yes	All_Termination_Sub-test
2	1	0	0	0.107845	0.0379216	0.0244949	0.681568	0.0120841	0.140471	0	0	2.08157	0.0146413	0.00732064	0	0.0330124	0	NA	NA	0	0	0	0	NA	0	0.39191	0	NA	0.0439922	0	0.106059	0.00100877	NA	0.999993	0	0.0219619	0.0146413	0.00732064	0.00732064	1	4	2	4	3	10	0	5	2	0
3	1	0	0	0.331834	0	0.0372271	2.20422	0.0406113	1.2123	0.00912392	0	1.96558	0.0206511	0.0433789	0.0291509	0.529913	0	0	0.155685	0.049798	0.136944	0	0.0272896	0	0	2.43521	0	0.0270742	0.404071	0	0.0229142	0.00517792	1.05925	1	0	0.0135371	0	0.0839943	0.0406113	1	3	5	2	2	7	0	3	6	0
4	1	0	0	0.341123	0	0	1.59066	0	0.412304	0	0	1.58331	0.0267662	0	0	1.35482	0	0.0495641	0	0	0	0	0	0	0	1.71494	0	0.0190746	0.0341146	0	0	0.00961457	0.00435188	0.995471	0	0.0181145	0.0155739	0.0427456	0.00905723	1	3	1	0	8	4	0	6	6	0
5	1	0	0	0.651932	0	0	3.13855	0	1.40861	0	0	2.03595	0	0	0	1.05293	0	0.0170849	0	0	0	0.0182833	0	0	0	2.37255	0	0.0271657	0.2844	0.019079	0.0954202	0.0224903	0.734283	0.970923	0.016064	0.0168758	0.0306025	0.0306025	0.0742179	2	4	1	4	6	11	0	8	4	0
10	1	0	0	0	0	0	0	0.0131175	0	0	0	0.506138	0	0	0	1.20204	0	NA	NA	0	0	0	0.132513	NA	0	0.262375	0.0166942	NA	0	0	0	NA	1	1	0	0	0	0	0	3	4	7	3	8	4	0	4	5	0
12	1	0	0	0	0	0	0	0	0	NA	0	0	0	0	0	0	0	NA	NA	NA	0	0	0	NA	0	0	NA	NA	0	0	0	NA	NA	NA	NA	NA	NA	NA	NA	NA	4	7	0	0	0	0	0	0	0
14	1	0	0	0.625115	0	0	0.704211	0.00798531	0	0	0	1.53905	0.0145413	0	0	1.22607	0	NA	NA	0	0	0	0	NA	0.683992	0.422454	0	NA	0.108325	0	0	1.45588	NA	0.999992	0	0.00235326	0	0.0155473	0	1	4	2	5	3	7	0	2	2	4
15	1	0	0	0	0	0	0	0	0	NA	0	0	0	0	0	0	0	NA	NA	NA	0	0	0	NA	0	0	NA	NA	0	0	0	NA	NA	NA	NA	NA	NA	NA	NA	NA	4	7	0	0	0	0	0	0	0
18	1	0	0	0	0	0	0	0	0	NA	0	0	0	0	0	0	0	NA	NA	NA	0	0	0	NA	0	0	NA	NA	0	NA	NA	NA	NA	NA	NA	NA	NA	NA	NA	NA	4	7	0	0	0	0	0	0	1
27	1	0	0	0	0	0	0	0.0699535	0	0	0	0.577646	0	0	0	0	0	NA	NA	NA	0	0	0	NA	0.398548	0	NA	NA	0	0.0976499	0	0.999951	0.978827	NA	NA	NA	NA	NA	NA	3	4	7	0	0	0	0	0	0	3
22	1	0	0	0.591624	0	0	1.80665	0.0171076	0.762355	0	0	1.83786	0.0254801	0.0179443	0.0179742	0.0888502	0	0.0208849	0	0.0299072	0.0403866	0	0	0.00873515	0	1.23946	0	0.00873515	0.0341987	0.0324732	0	0.00411074	0.999992	0.98916	0	0	0	0.0317304	0	3	3	2	6	4	5	0	2	1	4
24	1	0	0	1.34238	0.00602587	0	2.19648	0	0.30613	0.0191384	0	2.28091	0	0.0213998	0	0.684604	0.0155169	0.0448573	0.0780739	0	0	0	0.0980938	0.0123305	0	0.204358	0	0.0157318	0.411574	0.00770653	0	0.00998712	0.0209233	0.821001	0	0.00523461	0	0.0457038	0	1	1	1	1	3	10	0	6	6	0
25	1	0	0	0	0	0	0	0	0	NA	0	0	0	0	0			NA	NA	NA	0	0	0	NA	0	0	NA	NA	0	NA	NA	NA	NA	NA	NA	NA	NA	NA	NA	NA	4	7	0	0	0	0	0	0	0
2	2	0	0	0.13638	0.0181261	0.0112152	1.16204	0.0120841	0.105717	0	0	2.08188	0.0133627	0.00734333	0	0.994289	0	NA	NA	0	0	0	0	NA	0	0.79865	0	NA	0.0366629	0	0.119022	0.226473	NA	1	0	0.0146867	0	0	0.0146867	1	4	2	2	11	0	1	5	2	0
3	2	0	0	0.359961	0	0.0220977	1.6604	0.0676856	0.892935	0.00912392	0	2.28161	0.0206511	0.0360412	0.0360482	0.3718	0	0	0.0892918	0.0562351	0.110811	0	0.0114231	0	0	2.63017	0	0.0270742	0.411991	0	0.0175735	0.00653418	1.00985	1	0	0.0132245	0.014953	0.0695797	0.0661227	1	3	5	3	6	0	0	3	6	0
4	2	0	0	0.362681	0	0	1.56894	0.00935357	0.341991	0	0	1.86603	0.00769166	0	0	1.01184	0	0.0572411	0	0	0	0	0	0	0.0227658	2.56928	0	0.0176899	0.0325112	0	0	0.00384497	0.00786249	1	0	0.0190621	0.00906207	0.0247483	0	1	3	1	8	4	0	0	7	6	0
5	2	0	0	0.663762	0	0	3.18748	0	1.38766	0	0	2.46129	0	0	0	1.0587	0	0.0179969	0	0	0	0.0105163	0.0156908	0	0	3.35221	0	0.0231518	0.215707	0.0189077	0.105034	0.0240603	0.73021	1	0.0178476	0.0149766	0.0328241	0.0178476	0.0656483	2	4	1	6	11	0	0	8	4	0
10	2	0	0	0	0	0	0	0.0131175	0	0	0	0.77938	0	0	0	0.00752047	0	NA	NA	0	0	0	0.142424	NA	0.00232011	0.166383	0	NA	0	0.0612829	0	NA	1.04038	0.999993	0	0	0	0	0	3	4	7	8	4	2	1	4	5	0
12	2	0	0	0	0	0	0	0	0	NA	0	0	0	0	0	0	0	NA	NA	NA	0	0	0	NA	0	0	NA	NA	0	0	0	NA	NA	NA	NA	NA	NA	NA	NA	NA	4	7	0	0	0	0	0	0	0
14	2	0	0	0.589692	0	0	0.696261	0.00798531	0	0	0	1.51757	0.0210973	0	0	0.966203	0	NA	NA	0	0	0	0	NA	0.719806	0.40736	0	NA	0.211253	0	0	1.175	NA	0.985957	0	0.0080289	0	0.047098	0	1	4	2	2	8	0	1	2	2	4
15	2	0	0	0	0	0	0	0	0.0153176	NA	0	0	0	0	0	0	0	NA	NA	NA	0	0	0	NA	0	0	NA	NA	0	0	0	NA	NA	NA	NA	NA	NA	NA	NA	NA	4	7	0	0	0	0	0	0	0
18	2	0	0	0	0	0	0	0	0	NA	0	0	0	0	0	0	0	NA	NA	NA	0	0	0	NA	0	0	NA	NA	0	NA	NA	NA	NA	NA	NA	NA	NA	NA	NA	NA	4	7	0	0	0	0	0	0	1
27	2	0	0	0	0	0	0	0.0699535	0	0	0	0.523693	0	0	0	0.0867618	0	NA	NA	NA	0	0	0	NA	0.485578	0	NA	NA	0	0.133527	0	0.999949	0.958563	NA	NA	NA	NA	NA	NA	3	4	7	0	0	0	0	0	0	3
22	2	0	0	0.501227	0	0.0104197	1.13392	0.0171076	0.551254	0	0	1.81837	0.0258428	0.023938	0	0.640945	0	0.0208054	0	0.023938	0.04187	0	0	0.00883634	0	1.32378	0	0.00883634	0.028463	0	0.00301021	0.00408916	0.999992	1	0	0.00883634	0	0.0318061	0.0176727	3	3	2	5	4	0	1	2	1	4
24	2	0	0	0.466905	0	0	2.09507	0	0.103946	0.0191384	0	2.60758	0	0.0221012	0	1.03222	0.0111393	0.0335441	0.195058	0	0	0	0.0406786	0.0127307	0	1.0536	0	0.0161655	0.413016	0	0	0.0115388	0.00978015	1	0	0	0	0.0472077	0	1	1	1	3	10	0	0	6	6	0
25	2	0	0	0	0	0	0	0	0	NA	0	0	0	0	0	0	0	NA	NA	NA	0	0	0	NA	0	0	NA	NA	0	NA	NA	NA	NA	NA	NA	NA	NA	NA	NA	NA	4	7	0	0	0	0	0	0	0
[truncated: 1 more columns]
