# Supplementary material for: Street-wise dog testing: Feasibility and reliability of a behavioural test battery for free-ranging dogs in their natural habitat
Source: PLoS One. 2024 Mar 14;19(3):e0296509. doi: 10.1371/journal.pone.0296509 (PMC10939227; doi:10.1371/journal.pone.0296509)
Supplement: S1 File — (ZIP) [file pone.0296509.s002.zip › Data_PlosOne-ReSub_SCapitain_FRD-DS-Testbattery/Data-TestRetest-Postprocessed_PlosOne_SCapitain_FRD-DS-Testbattery.xlsx]

## Sheet: Legend
Header	Meaning
DogID	The identification number of the tested dog
Test	Whether it is the initial test ("first test") or the Retest
Column C-GT	Variable names in the format: Subtest_BehaviourVariable_Modifier (modifier meaning which person or object the behaviour was coded towards)
		The behavioural data are postprocessed, meaning the raw data has been normalized with the length and time spent disturbed/not visible in the respective subtest (see Statistical analysis).
		Variables that were not altered by subtest length (e.g. in which phase the dog approached, how often they were successful in the pointing) were not altered.
		Dogs that were non-visible or disturbed in more than 70% of the duration of a respective subtest are indicated with NA for that whole subtest.
		Likewise, dogs that were not tested in that subtest are marked with NA

## Sheet: Data_TestRetest_PostProcessed
Dog ID	Test	HumanApproach_Barking_E1	HumanApproach_Body contact_E1	HumanApproach_Close proximity_E1	HumanApproach_Defecating_0	HumanApproach_Gazing_E1	HumanApproach_Interacting with Toy_0	HumanApproach_Jumping_E1	HumanApproach_Licking_E1	HumanApproach_Marking_0	HumanApproach_Medium proximity_E1	HumanApproach_Mouthing_E1	HumanApproach_Nose /mouth licking_0	HumanApproach_Not visible_0	HumanApproach_Pawing_E1	HumanApproach_Stretching_E1	HumanApproach_Tail wagging_E1	HumanApproach_Whining_E1	HumanApproach_Yawning_0	HumanApproach_sniffing E1/object_E1	HumanApproach_sniffing the ground_0	HumanApproach_Bare teeth_	HumanApproach_Belly exposure_	HumanApproach_Bite_	HumanApproach_Body shaking_	HumanApproach_Bow_	HumanApproach_Crouch_	HumanApproach_Flee_	HumanApproach_Friendly_	HumanApproach_Growl_	HumanApproach_Head dip_	HumanApproach_Lunge_	HumanApproach_Play_	HumanApproach_Risk assessment_	HumanApproach_Stand tall_	HumanApproach_Tail between legs_	FakeDog_Barking_FakeDog	FakeDog_Bite-shaking_FakeDog	FakeDog_Body contact_FakeDog	FakeDog_Close proximity_FakeDog	FakeDog_Close proximity_E1+E2	FakeDog_Defecating_0	FakeDog_Gazing_FakeDog	FakeDog_Latency (FD)_0	FakeDog_Licking_FakeDog	FakeDog_Marking_0	FakeDog_Medium proximity_FakeDog	FakeDog_Medium proximity_E1+E2	FakeDog_Mouthing_FakeDog
1	First test	0	0.295873	0.731288	0	0.703759	0.37639	0.00634743	0	0	0.0123965	0	0.0126949	0	0	0.00634743	0.688646	0	0	0.201531	0	NA	NA	NA	NA	NA	NA	NA	NA	NA	NA	NA	NA	NA	NA	NA	NA	NA	NA	NA	NA	NA	NA	NA	NA	NA	NA	NA	NA
2	First test	0	0.107845	0.674738	0	0.691113	0.106059	0	0	0	0.0294784	0	0.150282	0	0	0.0173402	0.35429	0	0	0.0439922	0	0	0	0	0	0.0302102	0	0.0120841	0.140471	0	0	0	0	0	0	0	0	0	0	0.00683065	0	0	0.0054043	0.00100877	0	0	0.003534	0	0
3	First test	0.0136772	0.201592	0.384033	0	0.264246	0	0	0.0105762	0	0.0583783	0	0	0.0328892	0	0	0.556837	0	0.0140954	0.0642279	0	0	0	0	0	0	0	0	0.192728	0	0	0	0	0	0	0	0	0	0	0.658604	0	0	0.341078	0.00996902	0	0	0.169209	0	0
4	First test	0	0.231374	0.568182	0	0.625542	0	0	0	0	0.0368721	0	0	0	0	0	0.250691	0	0	0.0680176	0	0	0	0	0	0	0	0	0.112141	0	0	0	0	0	0	0	0	0	0	0.239525	0	0	0.26348	0.0454834	0	0	0.163049	0.0874915	0
5	First test	0	0.365079	0.749032	0	0.818548	0	0.00793651	0	0	0.038	0	0.015873	0	0	0	0.814238	0	0	0.0786349	0.0149048	0	0	0	0	0	0	0	0.394865	0	0	0	0	0	0	0	0	0	0	0.193441	0.477257	0	0.456111	0.208424	0	0	0.0447247	0.10896	0
6	First test	NA	NA	NA	NA	NA	NA	NA	NA	NA	NA	NA	NA	NA	NA	NA	NA	NA	NA	NA	NA	0	0	0	0.0123259	0	0	0	0.476384	0	0	0	0	0	0	0	NA	NA	NA	NA	NA	NA	NA	NA	NA	NA	NA	NA	NA
7	First test	0.0961159	0.463325	0.564377	0	0.569349	0	0	0	0	0.00363162	0	0.0103909	0	0	0	0.0868212	0	0	0.112534	0.0338068	0	0	0	0	0	0	0	0	0	0.0155864	0	0	0	0	0.0415584	0	0	0	0	0	0	0	0	0	0	0	0	0
8	First test	0	0.580292	0.634788	0	0.859518	0	0.0185016	0	0	0.00692883	0	0	0	0.0462539	0	0.583151	0	0	0.0680765	0	0	0	0	0	0	0	0	0.423177	0	0	0	0	0	0	0	0	0	0	0.376535	0.15917	0	0.333529	0.00830281	0	0	0.00205499	0.421173	0
9	First test	0.523615	0	0	0	0.476385	0	0	0	0	0	0	0	0.00717891	0	0	0	0	0	0	0	0	0	0	0	0	0	0	0	0	0	0	0	0	0	0.531074	0.874925	0	0	0	0	0	0.416822	1.26406	0	0	0	0	0
10	First test	0	0	0	0	0.0517016	0	0	0	0	0	0	0	0.013089	0	0	0	0	0	0	0	0	0	0	0	0	0	0	0	0.0160336	0	0	0	0	0	0	0	0	0	0.0780461	0	0	0.0810274	0.0187611	0	0	0.0682835	0	0
11	First test	0	0.0750339	0.372434	0	0.640629	0	0	0	0	0.0917651	0	0.0168068	0	0	0.0042017	0	0	0.0042017	0.097429	0	0	0.0287438	0	0	0	0	0	0.0230925	0	0	0	0	0	0	0.00633616	0.397075	0	0	0	0	0	0.561719	0.999992	0	0	0	0	0
12	First test	0	0	0	0	0.416823	0	0	0	0	0	0	0	0.011629	0	0	0	0	0	0	0	0	0	0	0	0	0	0.00357502	0	0	0	0	0	0	0	0.370568	NA	NA	NA	NA	NA	NA	NA	NA	NA	NA	NA	NA	NA
13	First test	0	0	0	0	0.240638	0	0	0	0	0	0	0	0.00546272	0	0	0	0	0	0	0.089452	0	0	0	0	0	0	0	0	0	0	0	0	0	0	0	NA	NA	NA	NA	NA	NA	NA	NA	NA	NA	NA	NA	NA
14	First test	0	0.625115	0.687521	0	0.752596	0	0	0	0	0.0163834	0	0.013112	0	0	0.006556	0.369306	0	0	0.108325	0	0	0	0	0	0	0	0	0	0	0.006556	0	0	0	0	0.648074	0	0	0	0	0.384252	0	0	1.45588	0	0	0.376992	0.00931283	0
15	First test	0	0	0	0	0.0622569	0	0	0	0	0	0	0	0.0340202	0	0	0.0481612	0	0	0	0	0	0	0	0	0	0	0	0	0	0	0	0	0	0	0	NA	NA	NA	NA	NA	NA	NA	NA	NA	NA	NA	NA	NA
16	First test	0	0	0	0	0.0885963	0	0	0	0	0	0	0	0.00864439	0	0	0	0	0	0	0.166482	0	0	0	0	0	0	0	0	0	0	0	0	0	0	0	NA	NA	NA	NA	NA	NA	NA	NA	NA	NA	NA	NA	NA
17	First test	0	0.421856	0.53264	0	0.217038	0	0.0101108	0	0	0.0133108	0	0.0404431	0	0.00505538	0	0.807865	0	0	0.205082	0.0190537	0	0	0	0	0	0	0	0.025282	0	0	0	0	0	0	0	0.590433	0	0	0	0	0	0.803538	0.999992	0	0	0	0	0
18	First test	0	0	0	0	0.164829	0	0	0	0	0	0	0	0.00734975	0	0	0.231881	0	0	0	0	0	0	0	0	0	0	0	0	0	0	0	0	0	0	0	NA	NA	NA	NA	NA	NA	NA	NA	NA	NA	NA	NA	NA
19	First test	0	0.581779	0.97002	0	0.692061	0	0.0620998	0	0	0.00688618	0	0.0275999	0.00689998	0	0	1.03907	0.391422	0	0.012075	0	0	0	0	0	0	0	0	0.283843	0	0	0	0	0	0	0	0	0	0.929183	0.972718	0	0	0.999982	0.0209546	0	0	0.00824676	0	0.891415
20	First test	0	0	0	0	0.150901	0	0	0	0	0	0	0	0.0126263	0	0	0	0	0	0	0	0	0	0	0	0	0	0	0	0	0	0	0	0	0	0	NA	NA	NA	NA	NA	NA	NA	NA	NA	NA	NA	NA	NA
21	First test	0	0.277869	0.531602	0	0.331796	0	0	0	0	0.0667563	0	0.0445161	0.00890321	0	0	0.534389	0	0.00890321	0.149476	0.0422903	0	0	0	0	0	0	0	0.612367	0	0	0	0	0	0	0	0	0	0	0	0	0	0.089	1.63981	0	0	0	0	0
22	First test	0	0.591624	0.764499	0	0.468292	0	0.0179443	0.0179742	0	0.0278795	0	0.0179443	0	0.0299072	0	0.798121	0	0	0	0.0324732	0	0	0	0	0	0	0	0.690856	0	0	0	0.0403866	0	0	0	0	0	0	0.0835521	0.884563	0	0.165242	0.00411074	0	0	0.0102235	0.00514457	0
23	First test	0	0.136632	0.269265	0	0.386657	0	0	0	0	0.154965	0	0.0232459	0	0	0	0.646151	0	0	0.0087792	0.0406648	0	0	0	0	0	0.0174422	0	0.0871799	0	0	0	0	0	0	0	0	0	0	0	0	0	0.0498522	0	0	0	0.041043	0.181814	0
24	First test	0	0.314451	0.307367	0	0.521868	0	0.00616523	0	0	0.0418557	0	0.0369914	0.00616523	0	0.0123305	0.0879593	0	0	0.0590691	0.00770653	0	0	0	0	0.00602587	0	0	0.138595	0	0	0	0	0	0	0	0	0	0	0.386777	0	0	0.395971	0.00998712	0	0.00852871	0.0239316	0	0
25	First test	0	0	0	0	0.0450589	0	0	0	0	0	0	0	0.0343699	0	0	0	0	0	0	0	NA	NA	NA	NA	NA	NA	NA	NA	NA	NA	NA	NA	NA	NA	NA	NA	NA	NA	NA	NA	NA	NA	NA	NA	NA	NA	NA	NA
26	First test	0	0.214919	0.435311	0	0.584346	0.0612498	0	0	0	0.00849558	0	0.0170138	0.00567128	0	0	0.288583	0	0	0.0496691	0.130411	0	0	0	0	0	0	0	0.264985	0	0	0	0	0	0	0	NA	NA	NA	NA	NA	NA	NA	NA	NA	NA	NA	NA	NA
1	Retest	0	0.160978	0.454482	0	0.714661	0	0	0	0	0.13292	0	0	0	0	0	0.683179	0	0	0.195683	0	NA	NA	NA	NA	NA	NA	NA	NA	NA	NA	NA	NA	NA	NA	NA	NA	NA	NA	NA	NA	NA	NA	NA	NA	NA	NA	NA	NA
2	Retest	0	0.258542	0.685144	0	0.443082	0	0	0	0	0.0916101	0	0.00794951	0	0	0	0.668402	0	0	0.101968	0.00593828	0	0	0	0	0	0	0	0.258208	0	0	0	0.0258279	0	0	0	0	0	0	0	0	0	0.047584	0.992068	0	0	0	0	0
3	Retest	0	0.182751	0.47281	0	0.668666	0.0229142	0.028456	0.014228	0	0.153171	0	0.014228	0	0.049798	0	0.957487	0	0	0.203041	0	0	0	0	0	0	0	0	0.598066	0	0	0	0.136944	0	0	0	0.0044118	0	0	0.515653	0.025326	0	0.244093	0.00517792	0	0	0.06763	0.0242077	0
4	Retest	0	0.341123	0.60351	0	0.469761	0	0	0	0	0.0825033	0	0.0227658	0	0	0	0.603806	0	0.0113829	0.0341146	0	0	0	0	0	0	0	0	0.210584	0	0.0113829	0	0	0	0	0	0	0	0	0.0253748	0	0	0.142349	0.00961457	0	0	0.0420734	0	0
5	Retest	0	0.651932	0.877038	0	0.508323	0.0954202	0	0	0	0.0529801	0	0	0	0	0	0.99788	0	0	0.248001	0.019079	0	0	0	0	0	0	0	0.798857	0	0	0	0	0	0	0	0	0	0	0.0562168	0.0539677	0	0.104598	0.0224903	0	0	0.0157342	0.587258	0
6	Retest	NA	NA	NA	NA	NA	NA	NA	NA	NA	NA	NA	NA	NA	NA	NA	NA	NA	NA	NA	NA	0	0	0	0	0	0	0	0.311292	0	0	0	0	0	0	0	NA	NA	NA	NA	NA	NA	NA	NA	NA	NA	NA	NA	NA
7	Retest	0	0.423385	0.702519	0	0.982787	0	0	0	0	0.0876623	0	0.034374	0	0	0	0.834489	0	0	0.0831507	0.00576624	0	0	0	0	0	0	0	0.51799	0	0	0	0	0	0	0	0	0	0	0.107806	0.70715	0	0.145232	0.0219961	0	0	0.037426	0.0572832	0
8	Retest	0.0455169	0.497079	0.515324	0	0.801387	0	0.0485903	0	0	0	0.0340132	0	0	0.0121476	0	0.509846	0	0	0.121536	0	0	0	0	0	0	0	0	0.390945	0	0	0	0	0	0	0	0	0	0	0.0711591	0.367124	0	0.0678743	0.00213564	0	0	0.056459	0.0273405	0
9	Retest	0.711854	0	0	0	0.51887	0	0	0	0	0	0	0	0	0	0	0	0	0	0	0.022404	0	0	0	0	0	0	0.00577297	0	0.00577297	0	0	0	0	0	0.780835	0.0691164	0	0	0.0349472	0	0	0.211657	0.0778581	0	0	0.107613	0	0
10	Retest	0	0	0	0	0.245131	0	0	0	0	0	0	0	0	0	0	0.0353647	0	0	0	0.0516948	0	0	0	0	0	0	0	0	0	0	0	0	0	0	0	0	0	0	0	0	0	0.41872	0.992317	0	0	0	0	0
11	Retest	0	0	0	0	0.696513	0	0	0	0	0	0	0	0.00657938	0	0	0.437463	0	0.00657938	0.0230015	0	0	0.0446371	0	0	0	0	0	0.0126288	0	0.0198358	0	0	0	0	0	0	0	0	0	0	0	0.158783	1.03363	0	0	0	0	0
12	Retest	0	0	0	0	0.590764	0	0	0	0	0	0	0	0.0728852	0	0	0	0	0	0	0	0	0	0	0	0	0	0	0	0	0	0	0	0	0	0	NA	NA	NA	NA	NA	NA	NA	NA	NA	NA	NA	NA	NA
13	Retest	0.280091	0	0	0	0.127747	0	0	0	0	0	0	0	0	0	0	0.0321314	0	0	0	0	0	0	0	0	0	0	0	0	0	0	0	0	0	0	0.147933	NA	NA	NA	NA	NA	NA	NA	NA	NA	NA	NA	NA	NA
14	Retest	0	0.804591	0.880992	0	0.64686	0	0	0	0	0.00764625	0	0.107477	0	0	0	0.637648	0	0	0.103639	0.0115154	0	0	0	0	0	0	0	0.0882696	0	0	0	0	0	0	0	0	0	0	0.330501	0.594223	0	0.141892	0.0202807	0	0	0.0454918	0.0121555	0
15	Retest	0	0.529985	0.53505	0	0.572179	0	0	0	0	0.00837887	0	0.0110832	0	0.0110832	0	0.652222	0	0	0.22143	0	0	0	0	0	0	0	0	0.653884	0	0	0	0	0	0	0	NA	NA	NA	NA	NA	NA	NA	NA	NA	NA	NA	NA	NA
16	Retest	0	0.672065	0.70466	0	0.946358	0	0	0	0	0.0138336	0	0	0	0	0	0.245677	0	0	0.280949	0	0	0	0	0	0	0	0	0.176676	0	0	0	0	0	0	0	NA	NA	NA	NA	NA	NA	NA	NA	NA	NA	NA	NA	NA
17	Retest	0	0.258011	0.487455	0	0.542791	0	0.0594221	0	0	0.0130877	0	0	0	0	0	0.558107	0	0	0	0.372428	0	0	0	0.017298	0	0	0	0.482702	0	0	0	0	0	0	0	0.040374	0	0	0.207093	0.477785	0	0.266016	0.0336525	0	0	0.0318487	0	0
18	Retest	0	0	0	0	0.438699	0	0	0	0	0	0	0	0	0	0	0.216809	0	0	0.0178659	0	0	0	0	0	0	0	0.01133	0	0	0	0	0	0	0	0.0141625	NA	NA	NA	NA	NA	NA	NA	NA	NA	NA	NA	NA	NA
19	Retest	0	0.434104	0.647807	0	0.689148	0.100191	0.0286301	0	0	0.0241137	0	0.0214726	0	0.00715753	0	0.684525	0.119932	0	0.0367253	0	0	0.0894763	0	0	0	0	0	0.636133	0	0	0	0	0	0	0	0	0	0	0.0549356	0.865598	0	0.227041	0.0356511	0	0	0.0371738	0	0.0100696
20	Retest	0	0	0	0	0.271274	0	0	0	0	0	0	0	0	0	0	0	0	0	0	0	0	0	0	0	0	0	0.00720923	0	0	0	0	0	0	0	0	NA	NA	NA	NA	NA	NA	NA	NA	NA	NA	NA	NA	NA
21	Retest	0	0.809151	0.915989	0	0.809428	0	0	0	0	0.0188257	0	0	0	0	0	0.728689	0	0	0.0587673	0	0	0	0	0	0	0	0	0.371052	0	0	0	0	0	0	0	0	0	0	0.11041	0	0	0.0747961	0.00620752	0	0	0	0	0
22	Retest	0	0.510542	0.91944	0	0.95183	0.0327657	0.017475	0	0	0.0174663	0	0.0524251	0	0	0	0.984701	0	0	0.015378	0	0	0	0	0	0	0	0	0.77549	0	0	0	0	0	0	0	0	0	0	0	0	0	0.0524588	1.08331	0	0	0	0	0
23	Retest	0	0.422088	0.663915	0	0.651142	0	0	0	0	0.038474	0	0.0170541	0.0341082	0	0.0170541	0.776268	0	0	0.21744	0	0	0	0	0	0	0	0.020793	0.533134	0	0	0	0	0	0	0	0	0	0	0.00579704	0	0	0.00158101	0.105576	0	0	0.035127	0	0
24	Retest	0	0.0158394	0.507212	0	0.904992	0	0	0	0	0.190277	0	0	0.00704285	0	0.00704285	0.671106	0	0.00704285	0.245281	0	0	0	0	0	0	0	0	0.468348	0	0	0	0	0	0	0	0	0	0	0.0488358	0.34919	0	0.0466145	0.00307775	0	0	0.0111535	0.587154	0
25	Retest	0	0	0	0	0.00702827	0	0	0	0	0	0	0	0.0882671	0	0	0	0	0	0	0	NA	NA	NA	NA	NA	NA	NA	NA	NA	NA	NA	NA	NA	NA	NA	NA	NA	NA	NA	NA	NA	NA	NA	NA	NA	NA	NA	NA
26	Retest	0	0.292167	0.634585	0	0.73586	0.0968982	0	0	0	0.0348378	0	0	0	0	0.00795748	0.743348	0	0.00795748	0.126285	0	0	0	0	0.00795748	0	0	0	0.504926	0	0	0	0.0178486	0	0	0	0	0	0	0	0	0	0.326325	0.999993	0	0	0	0	0
[truncated: 152 more columns]
