# Supplementary material for: Street-wise dog testing: Feasibility and reliability of a behavioural test battery for free-ranging dogs in their natural habitat
Source: PLoS One. 2024 Mar 14;19(3):e0296509. doi: 10.1371/journal.pone.0296509 (PMC10939227; doi:10.1371/journal.pone.0296509)
Supplement: S1 File — (ZIP) [file pone.0296509.s002.zip › Data_PlosOne-ReSub_SCapitain_FRD-DS-Testbattery/Data-TestRetest-Preprocessed_PlosOne_SCapitain_FRD-DS-Testbattery.xlsx]

## Sheet: Legend
Header	Meaning
DogID	The identification number of the tested dog in the format ID_testdate_Retest(?)
	P = initial pilot dogs that were included in the main data set; S = dogs from the main data set
	_RETEST = if the data pertains to the retest (i.e., second testing) of a certain dog
Column B-HV	Behavioural variable, specified by subtest, variable name, modifier (towards what/who the behaviour was shown), whether it was coded as duration or frequency
		Dogs that were not tested in that subtest are marked with NA

## Sheet: Data_TestRetest_Preprocessed
Subtest	HumanApproach	HumanApproach	HumanApproach	HumanApproach	HumanApproach	HumanApproach	HumanApproach	HumanApproach	HumanApproach	HumanApproach	HumanApproach	HumanApproach	HumanApproach	HumanApproach	HumanApproach	HumanApproach	HumanApproach	HumanApproach	HumanApproach	HumanApproach	HumanApproach	HumanApproach	HumanApproach	HumanApproach	HumanApproach	HumanApproach	HumanApproach	HumanApproach	HumanApproach	HumanApproach	HumanApproach	HumanApproach	HumanApproach	HumanApproach	HumanApproach	HumanApproach	HumanApproach	HumanApproach	HumanApproach	HumanApproach	HumanApproach	HumanApproach	HumanApproach	HumanApproach	HumanApproach	HumanApproach	FakeDog	FakeDog	FakeDog
Behaviour	Barking	Body contact	Close proximity	Crouching stopp	Defecating	Disturbance	First approach E1	First approach E1	First approach E1	First approach E1	First approach E1	First approach E1	Gazing	Growling	Interacting with Toy	Jumping	Licking	Marking	Medium proximity	Mouthing	Nose /mouth licking	Not visible	Pawing	Stretching	Tail wagging	Termination	Termination	Whining	Yawning	sniffing E1/object	sniffing the ground	Bare teeth	Belly exposure	Bite	Body shaking	Bow	Crouch	Flee	Friendly	Growl	Head dip	Lunge	Play	Risk assessment	Stand tall	Tail between legs	Barking	Bite-shaking	Body contact
Modifier	E1	E1	E1	0	0	ALL	Stand talking	Stand neutral	kneeling	Walking to body length	standing 2m	Walking to <2m	E1	E1	0	E1	E1	0	E1	E1	0	0	E1	E1	E1	Sub-test	Test	E1	0	E1	0	Number of occurrences	Total duration	Number of occurrences	Number of occurrences	Number of occurrences	Total duration	Number of occurrences	Total duration	Number of occurrences	Number of occurrences	Number of occurrences	Total duration	Total duration	Total duration	Total duration	FakeDog	FakeDog	FakeDog
Observations id	Total duration	Total duration	Total duration	Number of occurrences	Number of occurrences		Number of occurrences	Number of occurrences	Number of occurrences	Number of occurrences	Number of occurrences	Number of occurrences	Total duration	Total duration	Total duration	Number of occurrences	Total duration	Number of occurrences	Total duration	Total duration	Number of occurrences	Number of occurrences	Number of occurrences	Number of occurrences	Total duration	Number of occurrences	Number of occurrences	Total duration	Number of occurrences	Total duration	Total duration																Total duration	Total duration	Total duration
P4_20220617	0	46.613	115.21	0	0	9.411	0	1	0	0	0	0	110.873	0	59.298	1	0	0	1.953	0	2	0	0	1	108.492	0	0	0	0	31.75	0	0	0	0	0	2	0	0	107.992	0	0	0	14.381	0	0	0	0	0	0
P4_20220802_RETEST	0	24.171	68.241	0	0	0	0	0	0	0	0	0	107.307	0	0	0	0	0	19.958	0	0	0	0	0	102.58	0	0	0	0	29.382	0	0	0	0	0	0	0	0	10.999	0	0	0	0	0	0	0	0	0	0
P5_20220617	0	18.658	116.735	0	0	0	1	0	0	0	0	0	119.568	0	18.349	0	0	0	5.1	0	26	0	0	3	61.295	0	0	0	0	7.611	0	0	0	0	0	5	0	2	23.249	0	0	0	0	0	0	0	0	0	0
P5_20220831_RETEST	0	32.523	86.187	0	0	0	0	1	0	0	0	0	55.737	0	0	0	0	0	11.524	0	1	0	0	0	84.081	0	0	0	0	12.827	0.747	0	0	0	0	0	0	0	32.481	0	0	0	3.249	0	0	0	0	0	0
P6_20220617	2.911	42.906	81.736	0	0	23.408	0	0	0	1	0	0	56.241	0	0	0	2.251	0	12.425	0	0	7	0	0	118.515	0	0	0	3	13.67	0	0	0	0	0	0	0	0	42.303	0	0	0	0	0	0	0	0	0	0
P6_202220722_RETEST	0	25.689	66.462	0	0	0	1	0	0	0	0	0	93.993	0	3.221	4	2	0	21.531	0	2	0	7	0	134.592	0	0	0	0	28.541	0	0	0	0	0	0	0	0	84.069	0	0	0	19.25	0	0	0	0.501	0	0
P7_20220697	0	36.682	86.840	0	0	0	0	0	1	0	0	0	164.891	0	1.752	0	0	0	41.997	0	4	0	0	0	48.405	0	0	0	2	16.704	1.191	0	0	0	0	0	0	0	7.249	0	0	0	0	0	0	0	0	0	0
P8_20220718	0	24.686	60.621	0	0	0	1	0	0	0	0	0	66.741	0	0	0	0	0	3.934	0	0	0	0	0	26.747	0	0	0	0	7.257	0	0	0	0	0	0	0	0	9.75	0	0	0	0	0	0	0	0	0	0
P8_20220721_RETEST	0	29.968	53.019	0	0	0	0	0	0	0	0	0	41.269	0	0	0	0	0	7.248	0	2	0	0	0	53.045	0	0	0	1	2.997	0	0	0	0	0	0	0	0	18.5	0	1	0	0	0	0	0	0	0	0
S10_20220722	0	46	94.378	0	0	0	0	1	0	0	0	0	103.137	0	0	1	0	0	4.788	0	2	0	0	0	102.594	0	0	0	0	9.908	1.878	0	0	0	0	0	0	0	49.753	0	0	0	0	0	0	0	0	0	0
S10_20220905_RETEST	0	76.883	103.43	0	0	0	0	1	0	0	0	0	59.947	0	11.253	0	0	0	6.248	0	0	0	0	0	117.681	0	0	0	0	29.247	2.25	0	0	0	0	0	0	0	94.21	0	0	0	0	0	0	0	0	0	0
S11_20220722	0	0	0	0	0	0	0	0	0	0	0	0	13.222	0	0	0	0	1	0	0	0	0	0	0	0	0	0	0	0	0	7.529	0	7	0	1	0	0	0	0	0	0	0	0	0	0	1.251	0	0	0
S12_20220722	0	0	0	1	0	0	0	0	0	0	0	0	57.157	0	0	0	0	0	0	0	3	2	0	1	16.833	0	0	0	1	0	0	0	0	0	0	0	0	0	0	0	0	0	0	0	0	0	0	0	0
S13_20220802	0	40.573	50.066	0	0	0	1	0	0	0	0	0	103.284	0	0	0	0	0	2.5	0	3	0	0	0	75.833	0	0	0	0	31.226	0	0	0	0	1	0	0	1	52.518	0	0	0	1.751	0	0	0	0	0	0
S14_20220805	0	34.005	53.216	0	0	0	0	1	0	0	0	0	58.593	0	0	2	0	0	3.051	0	0	0	0	1	43.254	0	0	0	1	9.244	0	0	0	0	1	0	0	0	38.649	0	0	0	0	0	0	0	0	0	0
S14_20220915_RETEST	0	33.152	57.128	0	0	66.681	0	2	0	0	0	0	58.832	0	0	1	0	0	64.049	0	2	3	0	0	64.271	0	0	0	0	0	1.71	0	0	0	0	0	0	0	46.499	0	0	0	0	0	0	0	0	0	0
S15_20220805	18.5	89.179	108.629	0	0	0	0	0	0	0	1	0	109.586	0	0	0	0	0	0.699	0	2	0	0	0	16.711	0	0	0	0	21.66	6.507	0	0	0	0	0	0	0	0	0	3	0	0	0	0	7.999	0	0	0
S15_20220913_RETEST	0	49.268	81.75	0	0	0	0	1	0	0	0	0	114.364	0	0	0	0	0	10.201	0	4	0	0	0	97.107	0	0	0	0	9.676	0.671	0	0	0	0	0	0	0	60.277	0	0	0	0	0	0	0	0	0	0
S16_20220806	0	62.729	68.62	0	0	0	1	0	0	0	0	0	92.913	0	0	2	0	0	0.749	0	0	0	5	0	63.038	0	0	0	0	7.359	0	0	0	0	0	0	0	0	45.745	0	0	0	0	0	0	0	0	0	0
S16_20220919_RETEST	3.747	40.92	42.422	0	0	0	1	0	0	0	0	0	65.971	0	0	4	0	0	0	2.8	0	0	1	0	41.971	0	0	0	0	10.005	0	0	0	0	0	0	0	0	29.998	0	0	0	0	0	0	0	0	0	0
S17_20220806	72.938	0	0	1	0	0	0	0	0	0	0	0	66.359	0	0	0	0	0	0	0	0	1	0	0	0	0	0	0	0	0	0	0	0	0	0	0	0	0	0	0	0	0	0	0	0	70.498	86.048	0	0
S17_20221004_RETEST	128.111	0	0	1	0	0	0	0	0	0	0	0	93.38	2.061	0	0	0	0	0	0	0	0	0	0	0	0	0	0	0	0	4.032	0	0	0	0	0	0	1	0	1	0	0	0	0	0	135.257	7.108	0	0
S18_20220806	0	0	0	1	0	0	0	0	0	0	0	0	7.9	2	0	0	0	0	0	0	0	2	0	0	0	0	0	0	0	0	0	0	0	0	0	0	0	0	0	2	0	0	0	0	0	0	0	0	0
S18_20220919_RETEST	0	0	0	1	0	0	0	0	0	0	0	0	45.048	2.7	0	0	0	0	0	0	0	0	0	0	6.499	0	0	0	0	0	9.5	0	0	0	0	0	0	0	0	0	0	0	0	0	0	0	0	0	0
S19_20220827	0	17.858	88.639	0	0	0	0	0	1	0	0	0	152.469	0	0	0	0	0	21.84	0	4	0	0	1	0	0	0	0	1	23.188	0	0	6.841	0	0	0	0	0	5.496	0	0	0	0	0	0	1.508	49.503	0	0
S19_20221004_RETEST	0	0	0	1	0	8.249	0	0	1	0	0	0	105.863	0	0	0	0	0	0	0	0	1	0	0	66.49	0	0	0	1	3.496	0	0	6.751	0	0	0	0	0	1.91	0	3	0	0	0	0	0	0	0	0
S1_20220713	0	0	0	0	0	0	0	0	0	0	0	0	107.53	0	0	0	0	0	0	0	0	3	0	0	0	0	0	0	0	0	0	0	0	0	0	0	0	1	0	0	0	0	0	0	0	103.655	0	0	0
S1_20220826_RETEST	0	0	0	0	0	0	0	0	0	0	0	0	40.527	0	0	0	0	0	0	0	0	5	0	0	0	0	0	0	0	0	0	0	0	0	0	0	0	0	0	0	0	0	0	0	0	0	0	0	0
S20_20220827	0	0	0	1	0	0	0	0	0	0	0	0	44.051	0	0	0	0	0	0	0	0	1	0	0	0	0	0	0	0	0	16.375	0	0	0	0	0	0	0	0	0	0	0	0	0	0	0	0	0	0
S20_20221004_RETEST	172.057	0	0	1	0	0	0	0	0	0	0	0	78.474	0	0	0	0	0	0	0	0	0	0	0	19.738	0	1	0	0	0	0	0	0	0	0	0	0	0	0	0	0	0	0	0	0	86.498	0	0	0
S21_20220827	0	0	0	1	0	0	0	0	0	0	0	0	43.201	0	0	0	0	0	0	0	0	2	0	0	0	0	0	0	0	0	0	0	0	0	0	0	0	1	0	0	1	0	0	0	0	25.496	0	0	0
S22_20220829	0	95.35	104.869	0	0	0	1	0	0	0	0	0	114.795	0	0	0	0	0	2.499	0	2	0	0	1	56.331	0	0	0	0	16.523	0	0	0	0	0	0	0	0	0	0	1	0	0	0	0	98.852	0	0	0
S22_20221020_RETEST	0	52.403	57.379	0	0	0	0	1	0	0	0	0	42.13	0	0	0	0	0	0.498	0	7	0	0	0	41.53	0	0	0	0	6.75	0.75	0	0	0	0	0	0	0	5.749	0	0	0	0	0	0	0	0	0	0
S23_20220829	0	103.346	108.043	0	0	0	1	0	0	0	0	0	134.828	0	0	0	0	0	6.497	0	0	0	0	0	54.906	0	0	0	0	2.004	0	0	0	0	0	0	0	0	0	0	1	0	0	7	0	26.748	0	0	0
S24_20220829	0	0	0	1	0	0	0	0	0	0	0	0	5.49	0	0	0	0	0	0	0	0	3	0	0	4.247	0	0	0	0	0	0	0	0	0	0	0	0	0	0	0	0	0	0	0	0	0	0	0	0
S24_20221016_RETEST	0	47.819	48.276	0	0	0	1	0	0	0	0	0	51.626	0	0	0	0	0	0.756	0	1	0	1	0	58.848	0	0	0	0	19.979	0	0	0	0	0	0	0	0	58.998	0	0	0	0	0	0	0	0	0	0
S25_20220830	0	0	0	1	0	0	0	0	0	0	0	0	10.249	0	0	0	0	0	0	0	0	1	0	0	0	0	0	0	0	0	19.259	0	0	0	0	0	0	0	0	0	0	0	0	0	0	0	0	0	0
S25_20221026_RETEST	0	36.145	37.898	0	0	0	0	1	0	0	0	0	50.897	0	0	0	0	0	0.744	0	0	0	0	0	13.213	0	0	0	0	15.11	0	0	0	0	0	0	0	0	9.502	0	0	0	0	0	0	0	0	0	0
S26_20220830	0	83.447	105.361	0	0	0	0	0	0	0	0	1	42.932	0	0	2	0	0	2.633	0	8	0	1	0	159.803	0	0	0	0	40.567	3.769	0	0	0	0	0	0	0	5.001	0	0	0	0	0	0	0	73.934	0	0
S26_20221016_RETEST	0	17.368	32.813	0	0	0	1	0	0	0	0	0	36.538	0	0	4	0	0	0.881	0	0	0	0	0	37.569	0	0	0	0	0	25.07	0	0	0	1	0	0	0	27.905	0	0	0	0	0	0	0	4.499	0	0
S27_20220831	0	0	0	1	0	0	0	0	0	0	0	0	44.853	0	0	0	0	0	0	0	0	2	0	0	63.099	0	0	0	0	0	0	0	0	0	0	0	0	0	0	0	0	0	0	0	0	0	0	0	0
S27_20221020_RETEST	0	0	0	0	0	0	0	0	0	0	0	0	42.996	0	0	0	0	0	0	0	0	0	0	0	21.249	1	1	0	0	1.751	0	0	0	0	0	0	0	1	0	0	0	0	0	0	0	1.25	0	0	0
S28_20220905	0	84.316	140.583	0	0	15.504	0	1	0	0	0	0	100.299	0	0	9	0	0	0.998	0	4	1	0	0	150.59	0	0	56.728	0	1.75	0	0	0	0	0	0	0	0	40.929	0	0	0	0	0	0	0	0	5	104.56
S28_20221020_RETEST	0	60.65	90.507	0	0	0	1	0	0	0	0	0	96.283	0	13.998	4	0	0	3.369	0	3	0	1	0	95.637	0	0	16.756	0	5.131	0	0	12.501	0	0	0	0	0	88.876	0	0	0	0	0	0	0	0	0	0
S29_20220906	0	0	0	1	0	0	0	0	0	0	0	0	66.42	0	0	0	0	0	0	0	0	0	0	1	0	0	0	0	0	0	1.391	0	0	0	0	0	0	0	0	0	0	0	0	0	0	0	0	0	0
S2_20220713	0	0	0	0	0	0	0	0	0	0	0	0	35.854	0	0	0	0	0	0	0	0	3	0	0	0	0	0	0	0	0	0	0	0	0	0	0	0	0	0	0	0	0	0	0	0	0	0	0	0
S2_20220826_RETEST	0	0	0	1	0	0	0	0	0	0	0	0	45.089	0	0	0	0	0	0	0	0	0	0	0	0	0	0	0	0	0	0	0	0	0	0	0	0	1	0	0	0	0	0	0	0	0	0	0	0
S30_20220906	0	0	0	1	0	0	0	0	0	0	0	0	25.742	0	0	0	0	0	0	0	0	1	0	0	0	0	0	0	0	0	15	0	0	0	0	0	0	0	0	0	0	0	0	0	0	0	0	0	0
S31_20220913	0	31.21	59.709	0	0	0	0	1	0	0	0	0	37.267	0	0	0	0	0	7.498	0	5	1	0	0	60.022	0	0	0	1	16.789	4.75	0	0	0	0	0	0	0	59.756	0	0	0	0	0	0	0	0	0	0
S31_20221025_RETEST	0	32.15	36.395	0	0	0	0	1	0	0	0	0	32.161	0	0	0	0	0	0.748	0	0	0	0	0	28.953	0	0	0	0	2.335	0	0	0	0	0	0	0	0	14.743	0	0	0	0	0	0	0	0	0	0
S3_20220713	0	98.91	127.812	0	0	0	0	0	0	0	0	0	78.291	0	0	3	3.005	0	4.661	0	3	0	5	0	133.433	0	0	0	0	0	5.429	0	0	0	0	0	0	0	115.5	0	0	0	6.752	0	0	0	0	0	0
S3_20220826_RETEST	0	58.431	105.229	0	0	0	0	1	0	0	0	0	108.936	0	3.75	2	0	0	1.999	0	6	0	0	0	112.698	0	0	0	0	1.76	0	0	0	0	0	0	0	0	88.754	0	0	0	0	0	0	0	0	0	0
S4_20220713	0	17.633	34.75	0	0	0	1	0	0	0	0	0	49.9	0	0	0	0	0	19.999	0	3	0	0	0	83.389	0	0	0	0	1.133	5.248	0	0	0	0	0	2.251	0	11.251	0	0	0	0	0	0	0	0	0	0
S4_20220825_RETEST	0	24.75	38.93	0	0	54.682	0	1	0	0	0	0	38.181	0	0	0	0	0	2.256	0	1	2	0	1	45.518	0	0	0	0	12.75	0	0	0	0	0	0	0	1	25.64	0	0	0	0	0	0	0	0	0	0
S5_20220714	0	51.004	49.855	0	0	0	0	1	0	0	0	0	84.647	0	0	1	0	0	6.789	0	6	1	0	2	14.267	0	0	0	0	9.581	1.25	0	0	0	0	1	0	0	23	0	0	0	0	0	0	0	0	0	0
S5_20220825_RETEST	0	2.249	72.018	0	0	0	0	0	0	0	1	0	128.498	0	0	0	0	0	27.017	0	0	1	0	1	95.289	0	0	0	1	34.827	0	0	0	0	0	0	0	0	69.249	0	0	0	0	0	0	0	0	0	0
S6_20220714	0	43.174	78.194	0	0	21.196	0	0	0	0	0	1	49.556	0	0	0	0	0	11.258	0	5	2	0	0	0	0	0	0	0	5.252	22.386	0	0	0	0	0	0	0	0	0	0	0	0	0	0	0	0	0	0
S7_20220714	0	36.682	86.84	0	0	0	0	0	1	0	0	0	164.891	0	1.752	0	0	0	41.997	0	4	0	0	0	48.405	0	0	0	2	16.704	1.191	0	0	0	0	0	0	0	35.746	0	1	0	5.999	0	0	0	0	0	0
S8_20220721	0	0	0	1	0	0	0	0	0	0	0	0	5.244	0	0	0	0	0	0	0	0	4	0	0	0	0	0	0	0	0	0	0	0	0	0	0	0	0	0	0	0	0	0	0	0	0	0	0	0
S8_20220831_RETEST	0	0	0	0	0	0	0	0	0	0	0	0	0.637	0	0	0	0	0	0	0	0	8	0	0	0	0	0	0	0	0	0	0	0	0	0	0	0	1	0	0	0	0	0	0	0	0	0	0	0
S9_20220721	0	37.896	76.757	0	0	16.25	0	0	0	1	0	0	103.036	0	10.8	0	0	0	1.498	0	3	1	0	0	50.885	0	0	0	0	8.758	22.995	0	0	0	0	0	0	0	43.001	0	0	0	0	0	0	0	0	0	0
S9_20220829_RETEST	0	36.716	79.747	0	0	0	1	0	0	0	0	0	92.474	0	12.177	0	0	0	4.378	0	0	0	0	1	93.415	0	0	0	1	15.87	0	0	0	0	1	0	0	0	63.453	0	0	0	2.243	0	0	0	0	0	0
[truncated: 180 more columns]
