# Supplementary material for: Street-wise dog testing: Feasibility and reliability of a behavioural test battery for free-ranging dogs in their natural habitat
Source: PLoS One. 2024 Mar 14;19(3):e0296509. doi: 10.1371/journal.pone.0296509 (PMC10939227; doi:10.1371/journal.pone.0296509)
Supplement: S1 File — (ZIP) [file pone.0296509.s002.zip › Data_PlosOne-ReSub_SCapitain_FRD-DS-Testbattery/Data-TestSheet_PlosOne_SCapitain_FRD-DS-Testbattery.xlsx]

## Sheet: Legend
TITLE	MEANING
ID	Dog ID
First test	Date of first test
Retest	Date of retest
Retest_interval	Days between first and retetst
Sex	Dog's sex
Morphology	Detailed morphology of the dog
Location_same	Was the location in the first test and retest the same and if not, how far are they roughly apart (in metres)
E1	Who was the interacting experimenter
E2	Who was the filming/helping experimenter? (first test - retest)			Fake dog
BodyCondition	Body condition (first test - retest), defined as starving (bones heavily sticking out) - skinny (thin but not worrisome) - normal (contoured) - fat (not contoured anymore) - pregnant (later seen lactating)
Morphology	Dog's appearance: main colour, ear position, characteristic colouration (especially what is difficult to see on camera)
Novel object_T1	Which novel object was used in the first test - the other one was used in the retest
Fake dog_T1	Which fake dog was used in the first test - the other one was used in the retest
Pointing sequence_Test1	Which pointing sequence was used in the first test (L=left, R=right)
Pointing sequence _ Retest	Which pointing sequence was used in the retest test (L=left, R=right)
Play	How the dog reacted to the play part in the sociability or whether it was excluded from the test
Other dogs present	Whether other dogs were present in one or both of the tests
Tests_completed_T1	Which subtests were completed in the first test
Tests_completed_Retest	Which subtests were completed in the retest test
ID
First test
Retest
Retest_interval
Sex
Age
Location_same
Same_E1
Same_E2
Change_in_BodyCondition
Morphology
Novel object_T1
Fake dog_T1
Pointing sequence_Test1
Pointing sequence _ Retest
Play
Other dogs present
Tests_completed_T1
Tests_completed_Retest
ID
First test
Retest
Retest_interval
Sex
Age
Location_same
Same_E1
Same_E2
Change_in_BodyCondition
Morphology
Novel object_T1
Fake dog_T1
Pointing sequence_Test1
Pointing sequence _ Retest
Play
Other dogs present
Tests_completed_T1
Tests_completed_Retest
ID
First test
Retest
Retest_interval
Sex
Age
Location_same
Same_E1
Same_E2
Change_in_BodyCondition
Morphology
Novel object_T1
Fake dog_T1
Pointing sequence_Test1
Pointing sequence _ Retest
Play
Other dogs present
Tests_completed_T1
Tests_completed_Retest
ID
First test
Retest
Retest_interval
Sex
Age
Location_same
Same_E1
Same_E2
Change_in_BodyCondition
Morphology
Novel object_T1
Fake dog_T1
Pointing sequence_Test1
Pointing sequence _ Retest
Play
Other dogs present
Tests_completed_T1
Tests_completed_Retest
ID
First test
Retest
Retest_interval
Sex
Age
Location_same
Same_E1
Same_E2
Change_in_BodyCondition
Morphology
Novel object_T1
Fake dog_T1
Pointing sequence_Test1
Pointing sequence _ Retest
Play
Other dogs present
Tests_completed_T1
Tests_completed_Retest
ID
First test
Retest
Retest_interval
Sex
Age
Location_same
Same_E1
Same_E2
Change_in_BodyCondition
Morphology
Novel object_T1
Fake dog_T1
Pointing sequence_Test1
Pointing sequence _ Retest
Play
Other dogs present
Tests_completed_T1
Tests_completed_Retest
ID
First test
Retest
Retest_interval
Sex
Age
Location_same
Same_E1
Same_E2
Change_in_BodyCondition
Morphology
Novel object_T1
Fake dog_T1
Pointing sequence_Test1
Pointing sequence _ Retest
Play
Other dogs present
Tests_completed_T1
Tests_completed_Retest
ID
First test
Retest
Retest_interval
Sex
Age
Location_same
Same_E1
Same_E2
Change_in_BodyCondition
Morphology
Novel object_T1
Fake dog_T1
Pointing sequence_Test1
Pointing sequence _ Retest
Play
Other dogs present
Tests_completed_T1
Tests_completed_Retest
ID
First test
Retest
Retest_interval
Sex
Age
Location_same
Same_E1
Same_E2
Change_in_BodyCondition
Morphology
Novel object_T1
Fake dog_T1
Pointing sequence_Test1
Pointing sequence _ Retest
Play
Other dogs present
Tests_completed_T1
Tests_completed_Retest
ID
First test
Retest
Retest_interval
Sex
Age
Location_same
Same_E1
Same_E2
Change_in_BodyCondition
Morphology
Novel object_T1
Fake dog_T1
Pointing sequence_Test1
Pointing sequence _ Retest
Play
Other dogs present
Tests_completed_T1
Tests_completed_Retest
ID
First test
Retest
Retest_interval
Sex
Age
Location_same
Same_E1
Same_E2
Change_in_BodyCondition
Morphology
Novel object_T1
Fake dog_T1
Pointing sequence_Test1
Pointing sequence _ Retest
Play
Other dogs present
Tests_completed_T1
Tests_completed_Retest
ID
First test
Retest
Retest_interval
Sex
Age
Location_same
Same_E1
Same_E2
Change_in_BodyCondition
Morphology
Novel object_T1
Fake dog_T1
Pointing sequence_Test1
Pointing sequence _ Retest
Play
Other dogs present
Tests_completed_T1
Tests_completed_Retest
ID
First test
Retest
Retest_interval
Sex
Age
Location_same
Same_E1
Same_E2
Change_in_BodyCondition
Morphology
Novel object_T1
Fake dog_T1
Pointing sequence_Test1
Pointing sequence _ Retest
Play
Other dogs present
Tests_completed_T1
Tests_completed_Retest
ID
First test
Retest
Retest_interval
Sex
Age
Location_same
Same_E1
Same_E2
Change_in_BodyCondition
Morphology
Novel object_T1
Fake dog_T1
Pointing sequence_Test1
Pointing sequence _ Retest
Play
Other dogs present
Tests_completed_T1
Tests_completed_Retest
ID
First test
Retest
Retest_interval
Sex
Age
Location_same
Same_E1
Same_E2
Change_in_BodyCondition
Morphology
Novel object_T1
Fake dog_T1
Pointing sequence_Test1
Pointing sequence _ Retest
Play
Other dogs present
Tests_completed_T1
Tests_completed_Retest
ID
First test
Retest
Retest_interval
Sex
Age
Location_same
Same_E1
Same_E2
Change_in_BodyCondition
Morphology
Novel object_T1
Fake dog_T1
Pointing sequence_Test1
Pointing sequence _ Retest
Play
Other dogs present
Tests_completed_T1
Tests_completed_Retest
ID
First test
Retest
Retest_interval
Sex
Age
Location_same
Same_E1
Same_E2
Change_in_BodyCondition
Morphology
Novel object_T1
Fake dog_T1
Pointing sequence_Test1
Pointing sequence _ Retest
Play
Other dogs present
Tests_completed_T1
Tests_completed_Retest
ID
First test
Retest
Retest_interval
Sex
Age
Location_same
Same_E1
Same_E2
Change_in_BodyCondition
Morphology
Novel object_T1
Fake dog_T1
Pointing sequence_Test1
Pointing sequence _ Retest
Play
Other dogs present
Tests_completed_T1
Tests_completed_Retest
ID
First test
Retest
Retest_interval
Sex
Age
Location_same
Same_E1
Same_E2
Change_in_BodyCondition
Morphology
Novel object_T1
Fake dog_T1
Pointing sequence_Test1
Pointing sequence _ Retest
Play
Other dogs present
Tests_completed_T1
Tests_completed_Retest
ID
First test
Retest
Retest_interval
Sex
Age
Location_same
Same_E1
Same_E2
Change_in_BodyCondition
Morphology
Novel object_T1
Fake dog_T1
Pointing sequence_Test1
Pointing sequence _ Retest
Play
Other dogs present
Tests_completed_T1
Tests_completed_Retest
ID
First test
Retest
Retest_interval
Sex
Age
Location_same
Same_E1
Same_E2
Change_in_BodyCondition
Morphology
Novel object_T1
Fake dog_T1
Pointing sequence_Test1
Pointing sequence _ Retest
Play
Other dogs present
Tests_completed_T1
Tests_completed_Retest
ID
First test
Retest
Retest_interval
Sex
Age
Location_same
Same_E1
Same_E2
Change_in_BodyCondition
Morphology
Novel object_T1
Fake dog_T1
Pointing sequence_Test1
Pointing sequence _ Retest
Play
Other dogs present
Tests_completed_T1
Tests_completed_Retest
ID
First test
Retest
Retest_interval
Sex
Age
Location_same
Same_E1
Same_E2
Change_in_BodyCondition
Morphology
Novel object_T1
Fake dog_T1
Pointing sequence_Test1
Pointing sequence _ Retest
Play
Other dogs present
Tests_completed_T1
Tests_completed_Retest
ID
First test
Retest
Retest_interval
Sex
Age
Location_same
Same_E1
Same_E2
Change_in_BodyCondition
Morphology
Novel object_T1
Fake dog_T1
Pointing sequence_Test1
Pointing sequence _ Retest
Play
Other dogs present
Tests_completed_T1
Tests_completed_Retest
ID
First test
Retest
Retest_interval
Sex
Age
Location_same
Same_E1
Same_E2
Change_in_BodyCondition
Morphology
Novel object_T1
Fake dog_T1
Pointing sequence_Test1
Pointing sequence _ Retest
Play
Other dogs present
Tests_completed_T1
Tests_completed_Retest
ID
First test
Retest
Retest_interval
Sex
Age
Location_same
Same_E1
Same_E2
Change_in_BodyCondition
Morphology
Novel object_T1
Fake dog_T1
Pointing sequence_Test1
Pointing sequence _ Retest
Play
Other dogs present
Tests_completed_T1
Tests_completed_Retest
ID
First test
Retest
Retest_interval
Sex
Age
Location_same
Same_E1
Same_E2
Change_in_BodyCondition
Morphology
Novel object_T1
Fake dog_T1
Pointing sequence_Test1
Pointing sequence _ Retest
Play
Other dogs present
Tests_completed_T1
Tests_completed_Retest
ID
First test
Retest
Retest_interval
Sex
Age
Location_same
Same_E1
Same_E2
Change_in_BodyCondition
Morphology
Novel object_T1
Fake dog_T1
Pointing sequence_Test1
Pointing sequence _ Retest
Play
Other dogs present
Tests_completed_T1
Tests_completed_Retest
ID
First test
Retest
Retest_interval
Sex
Age
Location_same
Same_E1
Same_E2
Change_in_BodyCondition
Morphology
Novel object_T1
Fake dog_T1
Pointing sequence_Test1
Pointing sequence _ Retest
Play
Other dogs present
Tests_completed_T1
Tests_completed_Retest
ID
First test
Retest
Retest_interval
Sex
Age
Location_same
Same_E1
Same_E2
Change_in_BodyCondition
Morphology
Novel object_T1
Fake dog_T1
Pointing sequence_Test1
Pointing sequence _ Retest
Play
Other dogs present
Tests_completed_T1
Tests_completed_Retest
ID
First test
Retest
Retest_interval
Sex
Age
Location_same
Same_E1
Same_E2
Change_in_BodyCondition
Morphology
Novel object_T1
Fake dog_T1
Pointing sequence_Test1
Pointing sequence _ Retest
Play
Other dogs present
Tests_completed_T1
Tests_completed_Retest
ID
First test
Retest
Retest_interval
Sex
Age
Location_same
Same_E1
Same_E2
Change_in_BodyCondition
Morphology
Novel object_T1
Fake dog_T1
Pointing sequence_Test1
Pointing sequence _ Retest
Play
Other dogs present
Tests_completed_T1
Tests_completed_Retest
ID
First test
Retest
Retest_interval
Sex
Age
Location_same
Same_E1
Same_E2
Change_in_BodyCondition
Morphology
Novel object_T1
Fake dog_T1
Pointing sequence_Test1
Pointing sequence _ Retest
Play
Other dogs present
Tests_completed_T1
Tests_completed_Retest
ID
First test
Retest
Retest_interval
Sex
Age
Location_same
Same_E1
Same_E2
Change_in_BodyCondition
Morphology
Novel object_T1
Fake dog_T1
Pointing sequence_Test1
Pointing sequence _ Retest
Play
Other dogs present
Tests_completed_T1
Tests_completed_Retest
ID
First test
Retest
Retest_interval
Sex
Age
Location_same
Same_E1
Same_E2
Change_in_BodyCondition
Morphology
Novel object_T1
Fake dog_T1
Pointing sequence_Test1
Pointing sequence _ Retest
Play
Other dogs present
Tests_completed_T1
Tests_completed_Retest
ID
First test
Retest
Retest_interval
Sex
Age
Location_same
Same_E1
Same_E2
Change_in_BodyCondition
Morphology
Novel object_T1
Fake dog_T1
Pointing sequence_Test1
Pointing sequence _ Retest
Play
Other dogs present
Tests_completed_T1
Tests_completed_Retest
ID
First test
Retest
Retest_interval
Sex
Age
Location_same
Same_E1
Same_E2
Change_in_BodyCondition
Morphology
Novel object_T1
Fake dog_T1
Pointing sequence_Test1
Pointing sequence _ Retest
Play
Other dogs present
Tests_completed_T1
Tests_completed_Retest
ID
First test
Retest
Retest_interval
Sex
Age
Location_same
Same_E1
Same_E2
Change_in_BodyCondition
Morphology
Novel object_T1
Fake dog_T1
Pointing sequence_Test1
Pointing sequence _ Retest
Play
Other dogs present
Tests_completed_T1
Tests_completed_Retest
ID
First test
Retest
Retest_interval
Sex
Age
Location_same
Same_E1
Same_E2
Change_in_BodyCondition
Morphology
Novel object_T1
Fake dog_T1
Pointing sequence_Test1
Pointing sequence _ Retest
Play
Other dogs present
Tests_completed_T1
Tests_completed_Retest
ID
First test
Retest
Retest_interval
Sex
Age
Location_same
Same_E1
Same_E2
Change_in_BodyCondition
Morphology
Novel object_T1
Fake dog_T1
Pointing sequence_Test1
Pointing sequence _ Retest
Play
Other dogs present
Tests_completed_T1
Tests_completed_Retest
ID
First test
Retest
Retest_interval
Sex
Age
Location_same
Same_E1
Same_E2
Change_in_BodyCondition
Morphology
Novel object_T1
Fake dog_T1
Pointing sequence_Test1
Pointing sequence _ Retest
Play
Other dogs present
Tests_completed_T1
Tests_completed_Retest
ID
First test
Retest
Retest_interval
Sex
Age
Location_same
Same_E1
Same_E2
Change_in_BodyCondition
Morphology
Novel object_T1
Fake dog_T1
Pointing sequence_Test1
Pointing sequence _ Retest
Play
Other dogs present
Tests_completed_T1
Tests_completed_Retest
ID
First test
Retest
Retest_interval
Sex
Age
Location_same
Same_E1
Same_E2
Change_in_BodyCondition
Morphology
Novel object_T1
Fake dog_T1
Pointing sequence_Test1
Pointing sequence _ Retest
Play
Other dogs present
Tests_completed_T1
Tests_completed_Retest
ID
First test
Retest
Retest_interval
Sex
Age
Location_same
Same_E1
Same_E2
Change_in_BodyCondition
Morphology
Novel object_T1
Fake dog_T1
Pointing sequence_Test1
Pointing sequence _ Retest
Play
Other dogs present
Tests_completed_T1
Tests_completed_Retest
ID
First test
Retest
Retest_interval
Sex
Age
Location_same
Same_E1
Same_E2
Change_in_BodyCondition
Morphology
Novel object_T1
Fake dog_T1
Pointing sequence_Test1
Pointing sequence _ Retest
Play
Other dogs present
Tests_completed_T1
Tests_completed_Retest
ID
First test
Retest
Retest_interval
Sex
Age
Location_same
Same_E1
Same_E2
Change_in_BodyCondition
Morphology
Novel object_T1
Fake dog_T1
Pointing sequence_Test1
Pointing sequence _ Retest
Play
Other dogs present
Tests_completed_T1
Tests_completed_Retest
ID
First test
Retest
Retest_interval
Sex
Age
Location_same
Same_E1
Same_E2
Change_in_BodyCondition
Morphology
Novel object_T1
Fake dog_T1
Pointing sequence_Test1
Pointing sequence _ Retest
Play
Other dogs present
Tests_completed_T1
Tests_completed_Retest
ID
First test
Retest
Retest_interval
Sex
Age
Location_same
Same_E1
Same_E2
Change_in_BodyCondition
Morphology
Novel object_T1
Fake dog_T1
Pointing sequence_Test1
Pointing sequence _ Retest
Play
Other dogs present
Tests_completed_T1
Tests_completed_Retest
ID
First test
Retest
Retest_interval
Sex
Age
Location_same
Same_E1
Same_E2
Change_in_BodyCondition
Morphology
Novel object_T1
Fake dog_T1
Pointing sequence_Test1
Pointing sequence _ Retest
Play
Other dogs present
Tests_completed_T1
Tests_completed_Retest
ID
First test
Retest
Retest_interval
Sex
Age
Location_same
Same_E1
Same_E2
Change_in_BodyCondition
Morphology
Novel object_T1
Fake dog_T1
Pointing sequence_Test1
Pointing sequence _ Retest
Play
Other dogs present
Tests_completed_T1
Tests_completed_Retest
ID
First test
Retest
Retest_interval
Sex
Age
Location_same
Same_E1
Same_E2
Change_in_BodyCondition
Morphology
Novel object_T1
Fake dog_T1
Pointing sequence_Test1
Pointing sequence _ Retest
Play
Other dogs present
Tests_completed_T1
Tests_completed_Retest
ID
First test
Retest
Retest_interval
Sex
Age
Location_same
Same_E1
Same_E2
Change_in_BodyCondition
Morphology
Novel object_T1
Fake dog_T1
Pointing sequence_Test1
Pointing sequence _ Retest
Play
Other dogs present
Tests_completed_T1
Tests_completed_Retest
ID
First test
Retest
Retest_interval
Sex
Age
Location_same
Same_E1
Same_E2
Change_in_BodyCondition
Morphology
Novel object_T1
Fake dog_T1
Pointing sequence_Test1
Pointing sequence _ Retest
Play
Other dogs present
Tests_completed_T1
Tests_completed_Retest
ID
First test
Retest
Retest_interval
Sex
Age
Location_same
Same_E1
Same_E2
Change_in_BodyCondition
Morphology
Novel object_T1
Fake dog_T1
Pointing sequence_Test1
Pointing sequence _ Retest
Play
Other dogs present
Tests_completed_T1
Tests_completed_Retest
ID
First test
Retest
Retest_interval
Sex
Age
Location_same
Same_E1
Same_E2
Change_in_BodyCondition
Morphology
Novel object_T1
Fake dog_T1
Pointing sequence_Test1
Pointing sequence _ Retest
Play
Other dogs present
Tests_completed_T1
Tests_completed_Retest
ID
First test
Retest
Retest_interval
Sex
Age
Location_same
Same_E1
Same_E2
Change_in_BodyCondition
Morphology
Novel object_T1
Fake dog_T1
Pointing sequence_Test1
Pointing sequence _ Retest
Play
Other dogs present
Tests_completed_T1
Tests_completed_Retest
ID
First test
Retest
Retest_interval
Sex
Age
Location_same
Same_E1
Same_E2
Change_in_BodyCondition
Morphology
Novel object_T1
Fake dog_T1
Pointing sequence_Test1
Pointing sequence _ Retest
Play
Other dogs present
Tests_completed_T1
Tests_completed_Retest
ID
First test
Retest
Retest_interval
Sex
Age
Location_same
Same_E1
Same_E2
Change_in_BodyCondition
Morphology
Novel object_T1
Fake dog_T1
Pointing sequence_Test1
Pointing sequence _ Retest
Play
Other dogs present
Tests_completed_T1
Tests_completed_Retest
ID
First test
Retest
Retest_interval
Sex
Age
Location_same
Same_E1
Same_E2
Change_in_BodyCondition
Morphology
Novel object_T1
Fake dog_T1
Pointing sequence_Test1
Pointing sequence _ Retest
Play
Other dogs present
Tests_completed_T1
Tests_completed_Retest
ID
First test
Retest
Retest_interval
Sex
Age
Location_same
Same_E1
Same_E2
Change_in_BodyCondition
Morphology
Novel object_T1
Fake dog_T1
Pointing sequence_Test1
Pointing sequence _ Retest
Play
Other dogs present
Tests_completed_T1
Tests_completed_Retest
ID
First test
Retest
Retest_interval
Sex
Age
Location_same
Same_E1
Same_E2
Change_in_BodyCondition
Morphology
Novel object_T1
Fake dog_T1
Pointing sequence_Test1
Pointing sequence _ Retest
Play
Other dogs present
Tests_completed_T1
Tests_completed_Retest
ID
First test
Retest
Retest_interval
Sex
Age
Location_same
Same_E1
Same_E2
Change_in_BodyCondition
Morphology
Novel object_T1
Fake dog_T1
Pointing sequence_Test1
Pointing sequence _ Retest
Play
Other dogs present
Tests_completed_T1
Tests_completed_Retest
ID
First test
Retest
Retest_interval
Sex
Age
Location_same
Same_E1
Same_E2
Change_in_BodyCondition
Morphology
Novel object_T1
Fake dog_T1
Pointing sequence_Test1
Pointing sequence _ Retest
Play
Other dogs present
Tests_completed_T1
Tests_completed_Retest

## Sheet: DS_adult_Street_Summary
ID	First test	Retest	Retest_interval	Sex	Morphology	Location_same	E1	E2	BodyCondition	Fake dog_T1	Novel object_T1	Pointing sequence_Test1			Pointing sequence _ Retest			Play	Other dogs present	Tests_completed_T1	Tests_completed_Retest
P4	17.06.2022	02.08.2022	46 days	M	orange, fluffy, dark muzzle	no (100m)	SC	GC - UB	normal	Free	Dinosaur	R R R L	R L R R	L R R L	L R R L	R L L R	L R L R	played	yes in both	all	Tractability terminated
P5	17.06.2022	31.08.2022	76 days	M	black, fluffy, white chest and belly	no (500m)	SC	GC - UB	normal	Free	Dinosaur	R L L L	R L L L	R R R L	R L R R	L R L L	R L L R	did not care	yes in both	all	all, but pointing terminated
P6	18.06.2022	22.07.2022	34 days	F	white, some light brown spots	no (500m)	SC	GC - UB	skinny - normal	Free	Dinosaur	R R L L	L L L R	L L R R	L R L R	R L L R	L R L R	walked away	1. yes, 2. no	all	all
P7	18.06.2022	Not found		M	full light cream		SC	GC	normal	Free	Dinosaur	R R L L	R L R L	R L L R				did not care	no	all, but only halfway pointing	NA
P8	18.06.2022	21.07.2022	33 days	F	brown, light brown face and lower body	no (100m)	SC	GC - UB	fat (pregnant) - normal+lactating	Free	Dinosaur	L L R L	L L R R	L R L L	L R L R	L R L R	L R L R	did not care	no	all	all
S1	13.07.2022	26.08.2022	44 days	F	dark brown/brindle, backwards hanging ears, no further markings, very big upper body	yes	SC	UB	fat	Bags	Number	R L R R	L R L L	R L L R				ran away	yes in second	Human approach	Human approach
S2	13.07.2022	25.08.2022	43 days	F	white, long fluffy fur, big wound on right hip; hanging ears	yes (50m)	SC	UB	skinny	Free	Number	L R R L	R L L R	L R L R				ran away	no in both	Human approach	Human approach
S3	13.07.2022	26.08.2022	44 days	M	white, brown head, big brown patch right side, plack patch butt, brown back sde of left back leg, light brown lips; hanging ears	no (100m)	SC	UB	normal	Free	Number	R L R L	L R L R	R L L R	L R R L	R L L R	L R L R	played	yes in second	all, but only half pointing	all
S4	13.07.2022	27.09.2022	76 days	F	black and tan, light brown face, black down to forehead (heartshaped), light legs and belly, light undertail; hanging ears,	yes (50m)	SC	UB	chunky	Bags	Number	R L L R	L R R L	R L R L	R L R L	L R L R	R L L R	ran away	yes in both	all, but only half pointing	all, but pointing and fake dog terminated, no novel object test
S5	14.07.2022	25.08.2022	44 days	M	chocoalte brown, very fluffy, husky like fur, light brown lower body shoulders and lower hips, light face, short tail, light brown eyes; castrated, pointy ears	no (2km)	SC	UB	skinny - normal	Free	Dinosaur	L R L L	R L R R	L R R L	R L L R	L R R L	R L R L	didn't care	yes in second	all	all
S6	14.07.2022	Not found		F	white, very fluffy (husky like), blue eyes; pointy ears		SC	UB	skinny	Bags	Dinosaur	R L L R	L R R L	R L R L	L R L L	R L R R	L R R L	walked away	yes	all	NA
S7	14.07.2022	Not found		M	black and tan, stright black nose line, black triangle down the legs, light wings across lower chest, connected cheeks; sidewards hanging ears		SC	UB	normal	Free	Dinosaur	R L R L	L R R L	R L R L	R L L R	L R R L	R L R L	didn't care	no	all, but only halfway pointing	NA
S8	21.07.2022	31.08.2022	41 days	F	black and cream, light lower half of legs, light inner ears, light lips and connected cheeks, dark lower jaw; pointy ears	yes (100m)	SC	UB	skinny	Bags	Dinosaur	L R L R	R L R L	L R R L	R L R L	L R R L	R L R L	already gone	yes in both	Human approach	Human approach
S9	21.07.2022	26.08.2022	38 days	M	black and tan, fluffy, black triangles down the legs, tan eye brows, black back side of hind legs tan front, front paws tan from ankle down, hanging ears	yes	SC	UB	skinny	Free	Number	L R L R	R L R L	L R R L	R L R L	L R R L	R L R L	played	yes in first	all	all
S10	22.07.2022	05.09.2022	47 days	M	black and tan, fluffy, white chest and throat but NOT connected, white paws, tan legs, tan eye brows and side of muzzle; hanging ears	no (100m)	SC	UB	skinny	Bags	Number	R L R L	L R R L	R L R L	L R L R	R L R L	L R R L	didn't care	yes in both	all	all
S11	22.07.2022	Not found		M	black, white chest, white paw tips, grey line right above nose; hanging ears		SC	UB	starving lactating - normal	Free	Number	L R L L	R L R R	L R R L				ran away	no	Human approach	NA
S12	22.07.2022	Not found		M	black and tan, slightly fluffy, light side of muzzle and throat, dark down until nose, tan eyes and eyebrows, tan legs, light underside tail, light line behind shoulder; backwards hanging ears		SC	UB	normal	Free	Number	L R L R	R L L R	L R L R				already gone	no	Human approach	NA
S13	02.08.2022	Not found		F	black and tan, fluffy, high white front paw left, white tows on all legs, white chest up to throat, tan muzzle apart from black nose line, small unconnected cheeks, tan eye brows; right ear up, left ear down		SC	UB	skinny	Bags	Number	L R R L	R L L R	L R L R				NA	no	all	NA
S14	05.08.2022	15.09.2022	41 days	M	white with black patches, connected black patches on both sides of body, white legs stomach and chest, lower half of tail white, white line down forhead, white muzzle, tan cheeks and eye brows, little spots in right hip; very big; hanging ears	yes (50m)	SC	UB	normal	Bags	Number	L R L R	R L R L	L R R L	L R L R	R L L R	L R L R	NA	yes in both	all	all
S15	05.08.2022	13.09.2022	39 days	F	black, lower white chest, white feet tips, white left back foot, right back leg unusable; hanging ears	yes	SC	UB	starving lactating - normal	Bags	Number	R L R L	L R L R	R L L R	L R R L	R L L R	L R L R	NA	yes in second (but around corner)	all	all
S16	06.08.2022	19.09.2022	44 days	M	brown, fluffy, light tan eyebrows muzzle and lower inner body, very fluffy tail, white interrupted line down the chest, white toe tips, pinkish nose; droopy ears	no (100m)	SC	UB - GC	normal	Free	Number	L R L R	R L L R	L R L R	L R L R	R L R L	L R R L	NA	yes in both	all	all
S17	06.08.2022	04.10.2022	58 days	F	light brown with white patches, light brown most bdy, white shoulder neck legs, white line down forehead and white muzzle; droopy ears	yes	SC	UB - HB	normal	Bags	Number	L R L L	R L R R	L R R L	L R L R	R L L R	L R L R	NA	yes in both	all	all, but pointing terminated
S18	06.08.2022	19.09.2022	44 days	M	black, grey lower jaw, white lower chest; hanging ears	yes	SC	UB - GC	normal	Free	Number	L R L R	R L L R	L R L R	R L R L	L R L R	R L L R	NA	yes, buth not really in second	All, but pointing terminated	all
S19	27.08.2022	04.10.2022	38 days	M	cream, dark tail, dark front part of muzzle; backwards hanging ears	yes	SC	UB - HB	normal	Bags	Dinosaur	R L R L	L R L R	R L L R	L R L L	R L R R	L R R L	NA	yes in both	Human Approach and Fake dog	Terminated during pointing warm up
S20	27.08.2023	04.10.2022	38 days	M	white, three big brown spots right side, brown butt spot, one brown spot left shoulder, brown ear, light inner corner of right eye; backwards hanging ears,	no (100m)	SC	UB - HB	normal	Free	Dinosaur	L R L R	R L R L	L R R L	L R L R	R L L R	L R L R	NA	no in both	Human approach	Human approach
S21	27.08.2024	Not found		F	white, cream small hanging ears		SC	UB	skinny	Free	Dinosaur	L R R L	R L L R	L R L R				NA	no	Human Approach and Fake dog	NA
S22	29.08.2022	20.10.2022	52 days	F	black, white line from throat to belly, little white back paws; big hanging ears	yes	SC	UB	chunky	Free	Dinosaur	R L L R	L R R L	R L R L	L R L R	R L R L	L R R L	NA	yes in first	all	all
S23	29.08.2022	Not found		F	black, white line on lower chest; long hanging ears		SC	UB	fat (pregnant)	Free	Dinosaur	R L R L	L R L R	R L L R				NA	yes	Human Approach and Fake dog	NA
S24	30.08.2022	16.10.2022	47 days	M	black and tan, very fluffy, light brown face, black headband, light chest, light legs	no (500m)	SC	UB	normal	Bags	Number	R L R L	L R R L	R L R L	R L L R	L R R L	R L R L	NA	no in both	Human Approach and sampling	Human Approach + sampling
S25	30.08.2022	26.10.2022		M	white, grey brown ears and neck, two brown patches right, one brown spot left hip, one bum spot, sideways standing droopy ears	no (300m)	SC	UB	normal	Free	Dinosaur	R L R R	L R L L	R L L R	R L R L	L R L R	R L L R	NA	yes in second	all	Human Approach, Fake dog and Novel object
S26	30.08.2022	16.10.2022	47 days	F	brown, dark circle around neck, blackish hairs across back, dark tail, backwards hanging ears	no (300m)	SC	UB	chunky - skinny+lactating	Bags	Dinosaur	R L R R	L R L L	R L L R	R L R L	L R R L	R L R L	NA	yes in second	all	all
S27	30.08.2022	20.10.2022	51 days	F	cream, slightly lighter neck and throat, light feet; standing droopy ears	no (500m)	SC	UB	normal	Bags	Dinosaur	L R L L	R L R R	L R R L	R L R R	L R L L	R L L R	NA	yes in second	Human Approach and sampling	Human Approach
S28	31.08.2022	20.10.2022	50 days	M	black and cream, light innner legs, tan lower feet, light lower chest. light connected cheeks and jaw, light eye brows, brown ears; pointy ears -limping on front leg	yes	SC	UB	normal	Bags	Dinosaur	R L R R	L R L L	R L L R	L R L L	R L R R	L R R L	NA	only shortly in first	all	all
S29	05.09.2022	Not found		M	white with big brown spots, brown head, white lower third of tail; backwards hanging ears, right back leg broken		SC	UB	normal	Bags	Dinosaur	L R R L	R L L R	L R L R				NA	no	all	NA
S30	06.09.2022	Not found		F	brown greyish, very short hair, dark around eyes and tail tips, lighter feet; backwards hanging ears		SC	UB	starving	Bags	Dinosaur	L R L R	R L L R	L R L R				NA	yes	Human Approach, Fake dog and Novel object	NA
S31	13.09.2022	25.10.202C2:C372	42 days	M	black and tan, connected cheeks, light inner tail, light chest, white middle line of the chest, tan V on the chest; sideways hanging ears	no (300m)	SC	UB/SMP - UB	chunky - normal	Bags	Dinosaur	L R L R	R L L R	L R L R	L R R L	R L L R	L R L R	NA	yes in both	all	all but pointing terminated
